# Supplementary material for: Revealing the bacterial diversity and variation of white filamentous microbial mats in marine mangroves of Guadeloupe Island in relation to human activities
Source: FEMS Microbes. 2026 Jun 16;7:xtag034. doi: 10.1093/femsmc/xtag034 (PMC13296560; doi:10.1093/femsmc/xtag034)
Supplement: xtag034_Supplemental_Files [file xtag034_supplemental_files.zip]

Archive with 3 entries (3 files):
- FEMSMC-2025-078.R2 supplementary data - reviews and author response.docx
- Suppl_Tables_MN_etal_2025_FV_060326.xlsx
- Supplemental_figures_NV_rev_060326.pptx
