# Supplementary material for: Revealing the bacterial diversity and variation of white filamentous microbial mats in marine mangroves of Guadeloupe Island in relation to human activities
Source: FEMS Microbes. 2026 Jun 16;7:xtag034. doi: 10.1093/femsmc/xtag034 (PMC13296560; doi:10.1093/femsmc/xtag034)
Supplement: xtag034_Supplemental_Files [file xtag034_supplemental_files.zip › Suppl_Tables_MN_etal_2025_FV_060326.xlsx]

## Sheet: Table 1
Sample_ID	Paired_Reads	Reconstructed_amplicons	%_of_reconstructed_amplicons	Annotated_amplicons	%_of_annotation
P01A	86911	83856	96.4849	75071	89.5237
P01B	126090	112960	89.5868	75689	67.0051
P01C	119985	109882	91.5798	83338	75.8432
P01D	248604	247813	99.6818	246282	99.3822
P02A	165438	164336	99.3339	161860	98.4933
P02B	142500	141258	99.1284	138802	98.2613
P02C	152891	139440	91.2022	104178	74.7117
P02D	136043	120344	88.4603	76718	63.7489
P03A	80476	78942	98.0938	74108	93.8765
P03B	122666	121546	99.087	118441	97.4454
P03C	198847	198092	99.6203	196814	99.3548
P03D	178423	178062	99.7977	177395	99.6254
P04A	213609	213064	99.7449	212228	99.6076
P04B	116298	115955	99.7051	115416	99.5352
P04D	132716	132247	99.6466	131657	99.5539
P05A	138592	136954	98.8181	133420	97.4196
P05B	205353	202458	98.5902	196976	97.2923
P05C	100105	99516	99.4116	98180	98.6575
P05D	253513	251864	99.3495	248157	98.5282
P06A	210404	209839	99.7315	208892	99.5487
P06B	152264	151926	99.778	151256	99.559
P06C	95958	95598	99.6248	95018	99.3933
P06D	248470	247093	99.4458	244149	98.8085
P07A	92552	90429	97.7062	84270	93.1891
P07B	101830	97736	95.9796	87031	89.047
P07C	133837	131963	98.5998	127856	96.8878
P08A	238356	234909	98.5538	226607	96.4659
P08B	126513	124429	98.3527	119918	96.3746
P08C	120673	119160	98.7462	115588	97.0023
P08D	209788	208382	99.3298	205279	98.5109
P09A	83673	82127	98.1523	77588	94.4732
P09B	229150	221869	96.8226	203750	91.8335
P09C	264638	259109	97.9107	245826	94.8736
P09D	147946	145320	98.225	139797	96.1994
P12A	150826	148216	98.2695	141773	95.653
P12B	145532	143311	98.4739	138044	96.3248
P12C	100408	98631	98.2302	94451	95.762
P12D	136109	133315	97.9472	126532	94.9121
P13A	93987	91533	97.389	86079	94.0415
P13B	172210	169552	98.4565	162999	96.1351
P13C	199503	196511	98.5003	189542	96.4536
P13D	130191	128353	98.5882	124923	97.3277

## Sheet: Table 2
Taxonomy	3-P01A	3-P01B	3-P01C	3-P01D	2-P02A	2-P02B	2-P02C	2-P02D	2-P03A	2-P03B	2-P03C	2-P03D	3-P04A	3-P04B	3-P04D	3-P05A	3-P05B	3-P05C	3-P05D	2-P06A	2-P06B	2-P06C	2-P06D	3-P07A	3-P07B	3-P07C	1-P08A	1-P08B	1-P08C	1-P08D	3-P09A	3-P09B	3-P09C	3-P09D	1-P12A	1-P12B	1-P12C	1-P12D	3-P13A	3-P13B	3-P13C	3-P13D
Archaea;Crenarchaeota;Thermoprotei;Acidilobales;Caldisphaeraceae;Caldisphaera;Caldisphaera	0	0.00141585	0	0.0013004	0	0	0	0	0.00424238	0.00088717	0.000526657	0.000589977	0	0	0	0.000787693	0	0	0.000836901	0.000513579	0	0	0.0025685	0.00126264	0	0	0	0	0	0.00104735	0	0.000519859	0.000854719	0.000752525	0.00150333	0.000759994	0.00330699	0.000852573	0.00122445	0.000644255	0	0.00254326
Archaea;Crenarchaeota;Thermoprotei;Desulfurococcales;Desulfurococcaceae;Aeropyrum;Aeropyrum	0	0.00141585	0.00128639	0.000433467	0.00065436	0.00152163	0.00104653	0.00139218	0	0.00088717	0.000526657	0.000589977	0.000494183	0.000924522	0.000800083	0.000787693	0	0	0	0.000513579	0	0.00111872	0.000428084	0.00252528	0	0.000826521	0.00189153	0	0.000939479	0.00157103	0	0	0.000854719	0.000752525	0	0	0.00110233	0.00170515	0	0	0	0.0016955
Archaea;Crenarchaeota;Thermoprotei;Desulfurococcales;Desulfurococcaceae;Desulfurococcus;Desulfurococcus	0.00433357	0	0.00257278	0.0026008	0	0	0	0.00139218	0.00282825	0.00443585	0.00473991	0.0112096	0.000988367	0	0.00160017	0.00393847	0.00210655	0	0.00041845	0.00205432	0.00141271	0.00223744	0.00470892	0.00378793	0.00121966	0	0.00236441	0.00279684	0	0.00261838	0.00407548	0.00207943	0.00299152	0	0.00150333	0.00227998	0.00661398	0.00170515	0.00367336	0.00450979	0.0028244	0.00339101
Archaea;Crenarchaeota;Thermoprotei;Desulfurococcales;Desulfurococcaceae;Ignicoccus;Ignicoccus	0.00144452	0	0.00128639	0.000433467	0	0.000760815	0.00313959	0	0	0.00088717	0	0.000589977	0.000494183	0.000924522	0	0	0	0	0	0.000513579	0.00141271	0.00223744	0.00171234	0	0.00121966	0.000826521	0	0	0	0.000523675	0	0.000519859	0.000854719	0.000752525	0	0.00227998	0	0	0.00122445	0.00322128	0.000564879	0.0016955
Archaea;Crenarchaeota;Thermoprotei;Desulfurococcales;Desulfurococcaceae;Ignisphaera;Ignisphaera	0.00433357	0.00991094	0.00385917	0.0013004	0.00065436	0.00228244	0	0.00139218	0.00424238	0.00443585	0.00157997	0.00235991	0.0029651	0.000924522	0	0.00236308	0	0	0.00041845	0.0025679	0.00282542	0.00111872	0.00385276	0.00126264	0.00243932	0.000826521	0.00425594	0.00279684	0.00375792	0.00576043	0.00407548	0.00155958	0.00384624	0.00225757	0.00375832	0.00303998	0.00110233	0.00426287	0	0.00450979	0.00112976	0.000847752
Archaea;Crenarchaeota;Thermoprotei;Desulfurococcales;Desulfurococcaceae;Staphylothermus;Staphylothermus	0.0144452	0.0155743	0.0102911	0.0169052	0.00458052	0.0053257	0.00837223	0.0055687	0.0197978	0.0150819	0.0126398	0.0106196	0.00741275	0.0110943	0.00320033	0.0299323	0.0084262	0.00844693	0.016738	0.0184888	0.0148334	0.00894975	0.0231165	0.00757585	0.00731797	0.00247956	0.0146594	0.0149165	0.0103343	0.0214707	0.0135849	0.00831774	0.0141029	0.0127929	0.00977164	0.00379997	0.0077163	0.00852573	0.0232646	0.0206162	0.0192059	0.010173
Archaea;Crenarchaeota;Thermoprotei;Desulfurococcales;Desulfurococcaceae;Stetteria;Stetteria	0.00144452	0.0056634	0.00257278	0.00216734	0	0	0.00104653	0.00139218	0	0	0	0.00117995	0	0.00277357	0.00160017	0.01024	0.00105327	0	0.00125535	0.00102716	0.000706354	0.00223744	0.000856168	0.00252528	0	0.00247956	0.00189153	0	0.00187896	0.00157103	0.00135849	0.00311915	0.00555567	0.00752525	0.00150333	0	0.00330699	0.000852573	0.00367336	0.00515404	0.00169464	0
Archaea;Crenarchaeota;Thermoprotei;Desulfurococcales;Desulfurococcaceae;Sulfophobococcus;Sulfophobococcus	0.0404466	0.0495547	0.0257278	0.03251	0.00916104	0.0144555	0.0104653	0.00417653	0.0325249	0.0186306	0.0142197	0.0283189	0.0192732	0.0305092	0.0320033	0.028357	0.00737292	0.0105587	0.0179934	0.0282468	0.0148334	0.0145433	0.0239727	0.0126264	0.0182949	0.00661217	0.016078	0.016781	0.0122132	0.0282785	0.0407548	0.0207943	0.0346161	0.0391313	0.00676498	0.00607995	0.0077163	0.0213143	0.00857118	0.0470306	0.0175113	0.0144118
Archaea;Crenarchaeota;Thermoprotei;Desulfurococcales;Desulfurococcaceae;Thermodiscus;Thermodiscus	0	0.00141585	0.00128639	0.000433467	0	0	0	0	0	0.00088717	0	0.00117995	0	0	0.00160017	0.000787693	0	0	0	0	0	0	0.000428084	0	0	0	0	0	0	0.00157103	0	0.00103972	0.00128208	0.00150505	0	0	0	0	0	0.00322128	0.000564879	0
Archaea;Crenarchaeota;Thermoprotei;Desulfurococcales;Desulfurococcaceae;Thermosphaera;Thermosphaera	0.00144452	0.00141585	0.00128639	0.000433467	0	0	0	0	0	0	0.000526657	0.00176993	0	0.000924522	0	0.00157539	0	0	0	0.00154074	0	0	0.000856168	0	0	0.000826521	0.00236441	0	0	0.00104735	0	0	0.00042736	0	0	0.000759994	0	0	0.00122445	0.00193277	0.000564879	0
Archaea;Crenarchaeota;Thermoprotei;Desulfurococcales;Pyrodictiaceae;Hyperthermus;Hyperthermus	0	0	0	0	0	0	0	0	0	0	0	0	0	0	0	0	0	0	0	0	0	0	0	0	0	0	0	0.000932279	0	0	0	0	0	0	0	0	0	0	0	0	0	0
Archaea;Crenarchaeota;Thermoprotei;Desulfurococcales;Pyrodictiaceae;Pyrodictium;Pyrodictium	0	0	0	0	0	0	0	0	0	0	0	0	0	0	0	0	0	0	0	0	0	0	0	0	0	0	0	0	0	0.000523675	0	0	0	0	0	0	0	0	0.00122445	0	0	0
Archaea;Crenarchaeota;Thermoprotei;Fervidicoccales;Fervidicoccaceae;Fervidicoccus;Fervidicoccus	0	0.0028317	0	0.000866934	0	0.00228244	0.00104653	0	0	0.00266151	0.000526657	0	0.000988367	0.00184904	0.00320033	0.00157539	0	0	0.000836901	0.00154074	0.000706354	0.00111872	0.000428084	0	0	0	0.000472883	0.000932279	0.000939479	0.0020947	0.00543397	0.000519859	0.00299152	0.0030101	0	0.00303998	0	0.000852573	0.00367336	0.00257702	0.000564879	0.000847752
Archaea;Crenarchaeota;Thermoprotei;Sulfolobales;Sulfolobaceae;Metallosphaera;Metallosphaera	0	0	0	0	0	0	0	0	0	0	0	0	0	0	0.00160017	0	0	0	0	0	0	0	0	0	0	0	0	0	0	0	0	0.000519859	0	0	0	0	0	0	0	0	0	0
Archaea;Crenarchaeota;Thermoprotei;Sulfolobales;Sulfolobaceae;Stygiolobus;Stygiolobus	0	0	0	0	0	0	0	0	0.00141413	0	0	0	0	0	0	0	0	0	0	0	0	0	0	0	0	0	0	0	0	0	0	0	0	0	0	0	0	0	0	0	0.000564879	0
Archaea;Crenarchaeota;Thermoprotei;Sulfolobales;Sulfolobaceae;Sulfolobus;Sulfolobus	0	0.00141585	0	0	0	0.000760815	0	0	0	0	0	0	0	0	0	0	0	0	0	0	0.000706354	0	0	0	0.00121966	0	0	0	0.000939479	0	0	0	0	0.000752525	0	0	0	0	0	0	0	0
Archaea;Crenarchaeota;Thermoprotei;Thermoproteales;Thermofilaceae;Thermofilum;Thermofilum	0.0418912	0.0368121	0.0192958	0.0433467	0.00785232	0.0136947	0.0146514	0.00278435	0.0537368	0.0647634	0.033706	0.0383485	0.0266859	0.0388299	0.0256027	0.0456862	0.0268585	0.00739106	0.0364052	0.0600887	0.0388495	0.0481049	0.0629284	0.035354	0.0378095	0.0223161	0.0264814	0.023307	0.021608	0.0183286	0.0611322	0.0223539	0.0444454	0.0474091	0.0323216	0.0265998	0.0231489	0.0230195	0.0257136	0.0573387	0.0367171	0.0288236
Archaea;Crenarchaeota;Thermoprotei;Thermoproteales;Thermoproteaceae;Caldivirga;Caldivirga	0.00144452	0.00141585	0	0	0	0	0	0	0	0	0	0	0	0	0	0	0	0	0	0	0	0	0	0	0	0	0	0	0	0	0	0	0.00042736	0	0	0	0	0	0	0	0	0
Archaea;Crenarchaeota;Thermoprotei;Thermoproteales;Thermoproteaceae;Pyrobaculum;Pyrobaculum	0	0	0.00128639	0.000866934	0	0	0	0	0	0	0.000526657	0	0	0	0	0	0	0	0	0	0	0	0.000428084	0	0	0	0	0	0	0	0	0	0.00042736	0	0	0	0	0	0	0.000644255	0	0
Archaea;Crenarchaeota;Thermoprotei;Thermoproteales;Thermoproteaceae;Thermocladium;Thermocladium	0.00433357	0.00991094	0.00257278	0.00563507	0.00065436	0.00228244	0.00313959	0	0.00565651	0.00443585	0.00579322	0.00235991	0.00345928	0.00369809	0.00160017	0.00630154	0.00210655	0.0031676	0.0041845	0.00205432	0.00141271	0.00335616	0.00684934	0.00252528	0.00365898	0.00247956	0.0028373	0.00279684	0.00187896	0.0041894	0.00679246	0.00207943	0.00384624	0.015803	0.00375832	0.00531996	0.00220466	0.00511544	0.0146935	0.0103081	0.00564879	0.00762977
Archaea;Crenarchaeota;Thermoprotei;Thermoproteales;Thermoproteaceae;Thermoproteus;Thermoproteus	0	0	0.00128639	0	0	0	0	0	0	0.00088717	0	0	0	0	0	0	0	0	0	0	0.000706354	0	0	0	0	0	0	0	0	0	0.00135849	0	0.00042736	0	0	0	0	0	0	0	0	0
Archaea;Crenarchaeota;Thermoprotei;Thermoproteales;Thermoproteaceae;Vulcanisaeta;Vulcanisaeta	0.00866714	0.0141585	0.00900472	0.013004	0.00196308	0.00456489	0.00418611	0	0.0141413	0.0141947	0.00684654	0.0106196	0.00395347	0.00647165	0.00320033	0.00708924	0.00263319	0.0031676	0.0100428	0.00667653	0.00706354	0.00894975	0.00770551	0.00252528	0.00243932	0.000826521	0.00898477	0.00839051	0.00375792	0.0104735	0.00543397	0.00467873	0.00470096	0.0030101	0.00300666	0.00151999	0.00220466	0.00596801	0.00612227	0.00386553	0.00225952	0.00423876
Archaea;Euryarchaeota;Archaeoglobi;Archaeoglobales;Archaeoglobaceae;Archaeoglobus;Archaeoglobus	0.0130007	0.0127426	0.00643194	0.0216734	0.00916104	0.0144555	0.00941876	0.00139218	0.0254543	0.0283894	0.0126398	0.0353986	0.0222383	0.0277357	0.0216022	0.0448985	0.0142192	0.0147821	0.0368236	0.0421135	0.0183652	0.027968	0.0903257	0.0239902	0.0353702	0.0157039	0.0245899	0.0242393	0.0150317	0.0183286	0.0489057	0.0228738	0.0410265	0.0692323	0.0165366	0.0113999	0.0220466	0.0289875	0.0232646	0.0747336	0.0321981	0.0322146
Archaea;Euryarchaeota;Archaeoglobi;Archaeoglobales;Archaeoglobaceae;Ferroglobus;Ferroglobus	0	0	0	0	0	0	0	0	0	0	0	0	0	0	0	0	0	0	0	0.000513579	0	0	0.000428084	0	0	0	0.000945765	0	0.000939479	0	0	0	0	0	0	0	0	0	0	0	0	0
Archaea;Euryarchaeota;Archaeoglobi;Archaeoglobales;Archaeoglobaceae;Geoglobus;Geoglobus	0.00144452	0	0	0.000866934	0	0.00152163	0	0	0	0.00088717	0.00157997	0.00117995	0.000988367	0.000924522	0.000800083	0.00157539	0	0	0.0016738	0.000513579	0	0.00335616	0.000856168	0	0	0	0.000472883	0.000932279	0.00281844	0.000523675	0.00407548	0.000519859	0.00256416	0.0060202	0.000751665	0.000759994	0.00110233	0.00170515	0.00367336	0.00386553	0.0028244	0.0016955
Archaea;Euryarchaeota;Halobacteria;Halobacteriales;Halobacteriaceae;Haladaptatus;Haladaptatus	0	0	0	0	0.00065436	0	0	0	0	0	0.000526657	0	0	0	0	0.00393847	0.00157991	0	0.000836901	0.000513579	0.000706354	0.00223744	0	0.00126264	0.00121966	0.00165304	0	0	0	0	0	0.00311915	0.000854719	0.00150505	0.000751665	0.000759994	0	0	0.013469	0.000644255	0.00225952	0.00423876
Archaea;Euryarchaeota;Halobacteria;Halobacteriales;Halobacteriaceae;Halalkalicoccus;Halalkalicoccus	0	0	0	0	0	0	0	0	0	0	0	0	0	0	0	0	0	0	0	0	0	0	0.000428084	0	0	0.000826521	0	0	0	0	0	0	0	0	0	0	0	0	0	0	0	0
Archaea;Euryarchaeota;Halobacteria;Halobacteriales;Halobacteriaceae;Halarchaeum;Halarchaeum	0.00577809	0.00849509	0.00514555	0.00910281	0.00196308	0.0053257	0.0073257	0.00139218	0.00989889	0.0292766	0.0036866	0.00353986	0.00741275	0.0101697	0.009601	0.00708924	0.0042131	0.00422346	0.0050214	0.0118123	0.00635719	0.0156621	0.0141268	0.00126264	0.0109769	0.00578565	0.00993053	0.0111874	0.023487	0.00942616	0.0135849	0.0103972	0.00940191	0.014298	0.0248049	0.0167199	0.0165349	0.0102309	0.0122445	0.0219047	0.00960295	0.013564
Archaea;Euryarchaeota;Halobacteria;Halobacteriales;Halobacteriaceae;Haloarcula;Haloarcula	0	0	0	0.000433467	0	0	0	0.00139218	0	0	0	0	0	0.00369809	0.000800083	0	0	0	0.0016738	0.000513579	0	0.00223744	0	0	0.00121966	0	0.00141865	0.000932279	0.00469739	0	0.00679246	0.000519859	0.00128208	0.0030101	0.00375832	0.00379997	0.00440932	0	0	0.00128851	0.00112976	0.000847752
Archaea;Euryarchaeota;Halobacteria;Halobacteriales;Halobacteriaceae;Halobacterium;Halobacterium	0.00722262	0.00424755	0.00128639	0.00563507	0.00392616	0.00228244	0.00104653	0.00139218	0.00565651	0.0133075	0.00684654	0.0123895	0.00642438	0.00277357	0.0048005	0.00393847	0.00263319	0.00527933	0.0100428	0.00513579	0.00706354	0.00783103	0.00684934	0.00757585	0.00365898	0.00578565	0.0288458	0.00559368	0.0197291	0.0120445	0.0271699	0.00987731	0.00897455	0.0195656	0.0105233	0.0136799	0.0143303	0.00596801	0.00857118	0.0115966	0.0101678	0.00678202
Archaea;Euryarchaeota;Halobacteria;Halobacteriales;Halobacteriaceae;Halobaculum;Halobaculum	0	0	0	0	0	0	0	0	0	0	0	0	0	0	0	0	0	0	0	0	0	0	0	0	0	0	0	0	0.000939479	0	0	0	0	0	0	0	0	0	0	0	0	0
Archaea;Euryarchaeota;Halobacteria;Halobacteriales;Halobacteriaceae;Halobellus;Halobellus	0	0	0	0	0	0	0	0	0	0.00088717	0	0	0	0	0	0	0	0	0	0	0	0	0	0	0	0	0	0	0	0	0	0.000519859	0	0	0	0	0	0	0	0	0	0
Archaea;Euryarchaeota;Halobacteria;Halobacteriales;Halobacteriaceae;Halococcus;Halococcus	0	0	0	0.000433467	0	0	0	0	0	0	0	0	0	0	0	0.00157539	0	0.00211173	0	0	0.00141271	0	0.000856168	0.00252528	0	0	0	0	0	0.000523675	0.00271699	0.000519859	0	0	0	0	0	0	0	0	0	0
Archaea;Euryarchaeota;Halobacteria;Halobacteriales;Halobacteriaceae;Haloferax;Haloferax	0	0	0	0	0	0	0	0.00139218	0	0	0	0	0.000494183	0	0	0.00236308	0.00105327	0	0.000836901	0.00102716	0	0.00111872	0.000428084	0.00126264	0.00121966	0	0	0	0	0	0	0.00103972	0	0.00150505	0.00150333	0	0	0	0.00122445	0.000644255	0.00112976	0.0016955
Archaea;Euryarchaeota;Halobacteria;Halobacteriales;Halobacteriaceae;Halogeometricum;Halogeometricum	0	0	0	0	0	0	0	0	0	0	0	0	0	0	0	0	0	0	0	0	0	0	0	0	0	0	0	0	0	0	0.00135849	0.000519859	0	0	0	0	0	0	0	0	0	0
Archaea;Euryarchaeota;Halobacteria;Halobacteriales;Halobacteriaceae;Halogranum;Halogranum	0	0.00141585	0	0	0.00065436	0	0	0	0	0	0	0	0	0	0	0.00236308	0.000526637	0	0.00041845	0.00102716	0.00141271	0	0.000428084	0	0	0	0	0	0	0	0	0.00103972	0	0.00225757	0	0	0	0	0	0.000644255	0.000564879	0
Archaea;Euryarchaeota;Halobacteria;Halobacteriales;Halobacteriaceae;Halolamina;Halolamina	0	0	0	0	0	0	0	0	0	0	0	0	0	0	0	0.000787693	0	0	0	0	0	0	0	0	0	0	0	0	0	0	0	0	0	0	0	0	0	0	0	0	0	0
Archaea;Euryarchaeota;Halobacteria;Halobacteriales;Halobacteriaceae;Halomarina;Halomarina	0	0	0	0	0	0	0	0	0	0	0	0	0	0	0	0.000787693	0	0	0.00041845	0	0	0	0.000428084	0	0	0	0	0	0	0	0	0.000519859	0.000854719	0	0	0	0.00110233	0	0	0	0.000564879	0
Archaea;Euryarchaeota;Halobacteria;Halobacteriales;Halobacteriaceae;Halomicrobium;Halomicrobium	0.00144452	0	0.00128639	0	0.00130872	0	0	0	0	0	0	0	0.00148255	0.00184904	0	0.000787693	0.00210655	0.00105587	0.00292915	0.000513579	0	0	0.000428084	0.00505057	0.00365898	0.000826521	0	0	0.000939479	0	0.00679246	0.00103972	0.00683775	0.0135454	0.000751665	0	0	0.000852573	0.00367336	0.00837532	0.00225952	0.00254326
Archaea;Euryarchaeota;Halobacteria;Halobacteriales;Halobacteriaceae;Halopelagius;Halopelagius	0.00144452	0	0	0.00303427	0	0	0.00104653	0	0	0	0	0	0	0	0.00160017	0	0	0	0.00041845	0.000513579	0	0	0	0	0	0	0	0	0	0.000523675	0.00135849	0	0.000854719	0.000752525	0.000751665	0	0.00220466	0.00255772	0	0.00193277	0	0
Archaea;Euryarchaeota;Halobacteria;Halobacteriales;Halobacteriaceae;Halopiger;Halopiger	0	0	0	0	0.00065436	0	0	0	0	0	0	0	0	0	0	0	0	0	0	0.000513579	0	0	0	0	0	0	0	0	0	0	0	0	0	0	0	0	0	0	0	0	0	0
Archaea;Euryarchaeota;Halobacteria;Halobacteriales;Halobacteriaceae;Haloquadratum;Haloquadratum	0	0	0	0	0	0	0	0	0	0	0	0	0	0	0	0	0	0	0	0	0	0	0	0	0	0	0	0	0	0.000523675	0	0	0	0	0	0	0	0	0	0	0	0
Archaea;Euryarchaeota;Halobacteria;Halobacteriales;Halobacteriaceae;Halorientalis;Halorientalis	0	0	0	0	0	0	0	0	0	0	0	0	0	0	0	0	0	0	0	0	0	0.00111872	0	0	0	0	0	0	0	0	0	0	0	0	0	0	0	0	0	0	0.000564879	0
Archaea;Euryarchaeota;Halobacteria;Halobacteriales;Halobacteriaceae;Halorubrum;Halorubrum	0	0	0	0.0026008	0.00130872	0.00152163	0	0	0	0.00177434	0.000526657	0.00117995	0	0.000924522	0	0.000787693	0	0	0.00041845	0.00102716	0	0.00111872	0.00513701	0.00126264	0.00365898	0.000826521	0.000945765	0.00559368	0	0.00104735	0.00407548	0.00155958	0.00042736	0.0030101	0	0.00151999	0	0.000852573	0.00122445	0.000644255	0.00169464	0.00254326
Archaea;Euryarchaeota;Halobacteria;Halobacteriales;Halobacteriaceae;Halorussus;Halorussus	0	0	0	0	0	0	0	0	0	0	0	0	0	0	0	0	0	0	0.00041845	0	0	0	0	0	0	0	0	0	0	0	0	0	0	0	0	0	0	0	0	0	0.000564879	0
Archaea;Euryarchaeota;Halobacteria;Halobacteriales;Halobacteriaceae;Halosarcina;Halosarcina	0	0	0.00128639	0.000433467	0	0	0	0	0	0	0.00105331	0	0	0	0	0.000787693	0	0	0	0.000513579	0.000706354	0.00111872	0	0	0	0	0.000472883	0	0	0	0.00543397	0	0.000854719	0.00150505	0.000751665	0	0	0	0.00244891	0.00193277	0.00169464	0.0016955
Archaea;Euryarchaeota;Halobacteria;Halobacteriales;Halobacteriaceae;Halosimplex;Halosimplex	0.00144452	0	0	0.00303427	0.00130872	0.000760815	0	0	0	0.00088717	0	0.000589977	0.000494183	0	0	0	0.000526637	0	0.00209225	0.000513579	0	0	0.000428084	0.00126264	0.00121966	0	0.000472883	0.000932279	0	0.00157103	0.00407548	0.000519859	0.00042736	0.00150505	0.000751665	0.00379997	0	0	0.00122445	0.00128851	0.00112976	0.000847752
Archaea;Euryarchaeota;Halobacteria;Halobacteriales;Halobacteriaceae;Halostagnicola;Halostagnicola	0	0	0	0	0	0	0	0	0	0	0	0	0	0	0	0	0	0	0	0	0	0	0	0	0	0	0.000472883	0	0	0	0	0	0	0.000752525	0	0	0	0	0	0.000644255	0	0
Archaea;Euryarchaeota;Halobacteria;Halobacteriales;Halobacteriaceae;Haloterrigena;Haloterrigena	0	0	0	0	0.00065436	0.000760815	0	0	0	0	0	0	0	0.000924522	0	0	0	0	0	0.000513579	0	0.00111872	0	0	0	0	0	0	0	0	0	0	0.00042736	0	0.000751665	0.000759994	0	0	0.00122445	0	0.00169464	0.000847752
Archaea;Euryarchaeota;Halobacteria;Halobacteriales;Halobacteriaceae;Natronoarchaeum;Natronoarchaeum	0	0	0	0	0	0	0	0	0	0	0	0.00176993	0	0	0	0	0	0	0	0	0	0	0	0	0	0	0	0	0	0	0	0	0	0	0	0	0	0	0	0	0	0
Archaea;Euryarchaeota;Halobacteria;Halobacteriales;Halobacteriaceae;Natronomonas;Natronomonas	0	0	0	0	0	0	0	0	0.00282825	0.00088717	0	0	0	0	0	0.000787693	0	0	0	0.00308147	0.00141271	0	0.000428084	0	0	0	0.00141865	0	0	0.000523675	0.00135849	0	0	0	0.000751665	0.000759994	0	0	0	0.00128851	0	0
Archaea;Euryarchaeota;Halobacteria;Halobacteriales;Halobacteriaceae;Natronorubrum;Natronorubrum	0	0	0	0	0	0	0	0	0	0	0	0	0.000494183	0	0	0	0	0	0	0	0	0	0	0	0	0	0	0	0	0	0	0	0	0	0	0	0	0	0	0	0	0
Archaea;Euryarchaeota;Halobacteria;Halobacteriales;Halobacteriaceae;Salarchaeum;Salarchaeum	0	0	0	0.000433467	0	0	0.00104653	0	0	0.00088717	0	0.000589977	0.000988367	0	0.000800083	0	0.00105327	0	0	0.000513579	0.00211906	0	0	0	0.00121966	0	0.00141865	0.000932279	0	0.000523675	0	0.00103972	0.00042736	0.00225757	0.00300666	0.00151999	0.00220466	0	0	0.00128851	0.00169464	0
Archaea;Euryarchaeota;Halobacteria;Halobacteriales;Miscellaneous_Euryarchaeotic_Group(MEG);CandidatusMI;CandidatusMI	0	0	0	0	0	0	0	0	0	0.00088717	0	0.00117995	0.000494183	0	0	0	0.000526637	0	0.000836901	0.00102716	0.000706354	0	0.0025685	0	0.00121966	0	0.000472883	0	0.00187896	0	0.00271699	0	0.000854719	0	0	0	0	0.000852573	0.00122445	0.00128851	0.00112976	0
Archaea;Euryarchaeota;Halobacteria;Halobacteriales;MSP41;CandidatusM;CandidatusM	0	0	0	0	0.00065436	0	0	0	0	0	0	0.000589977	0	0	0	0	0.000526637	0	0.0016738	0	0	0	0	0	0	0	0.000472883	0	0.000939479	0.000523675	0	0	0	0	0.000751665	0	0	0	0	0.000644255	0.000564879	0
Archaea;Euryarchaeota;Methanobacteria;Methanobacteriales;Methanobacteriaceae;Methanobacterium;Methanobacterium	0.0678926	0.0410596	0.0308733	0.0537499	0.0366442	0.061626	0.0544195	0.023667	0.0876759	0.0958143	0.053719	0.0507381	0.0602904	0.0563958	0.0368038	0.0622278	0.0552969	0.0422346	0.0610937	0.141234	0.0826435	0.106278	0.148545	0.117426	0.160995	0.098356	0.0978867	0.0950925	0.14468	0.0974036	0.222793	0.137243	0.172653	0.183616	0.114253	0.163399	0.128973	0.127886	0.128568	0.261568	0.101678	0.108512
Archaea;Euryarchaeota;Methanobacteria;Methanobacteriales;Methanobacteriaceae;Methanobrevibacter;Methanobrevibacter	0.0823378	0.0622974	0.0450236	0.0511491	0.0523488	0.0912978	0.0847688	0.0529027	0.148483	0.15348	0.0516124	0.0560479	0.078081	0.0822825	0.0472049	0.0976739	0.0884751	0.0675754	0.0782502	0.20235	0.121493	0.172283	0.201628	0.0972234	0.14514	0.0909174	0.168346	0.154758	0.120253	0.155532	0.218717	0.144521	0.155986	0.203182	0.185661	0.136799	0.156531	0.182451	0.200811	0.262212	0.180761	0.173789
Archaea;Euryarchaeota;Methanobacteria;Methanobacteriales;Methanobacteriaceae;Methanosphaera;Methanosphaera	0.0505583	0.0198219	0.0115775	0.0303427	0.0209395	0.049453	0.0638382	0.023667	0.0636357	0.0683121	0.0268595	0.00884966	0.0306394	0.0332828	0.0152016	0.0259939	0.0215921	0.0179497	0.0271993	0.113501	0.0621592	0.0984472	0.0672092	0.0568189	0.0780583	0.0413261	0.0647849	0.0811083	0.0695214	0.0727909	0.0923775	0.0686213	0.0589756	0.0850353	0.105233	0.0699194	0.0914933	0.124476	0.0918341	0.0901957	0.0977241	0.0898617
Archaea;Euryarchaeota;Methanobacteria;Methanobacteriales;Methanobacteriaceae;Methanothermobacter;Methanothermobacter	0.0245569	0.0198219	0.00900472	0.0138709	0.0215939	0.0395624	0.0251167	0.0111374	0.0282825	0.0425841	0.0126398	0.025959	0.0123546	0.0138678	0.0168017	0.0338708	0.0179057	0.0242849	0.0221779	0.0431406	0.0374368	0.0570546	0.0654969	0.0416672	0.0402488	0.0297548	0.040195	0.0326298	0.0582477	0.0377046	0.0584152	0.055105	0.0448728	0.044399	0.0353283	0.0425597	0.0341722	0.0434812	0.0857118	0.0476749	0.0508391	0.0508651
Archaea;Euryarchaeota;Methanobacteria;Methanobacteriales;Methanothermaceae;Methanothermus;Methanothermus	0.00144452	0.0028317	0.00128639	0.00736894	0.00392616	0.00456489	0.00627917	0.00278435	0.00707064	0.00621019	0.00315994	0.00235991	0.00345928	0.0083207	0.000800083	0.00945232	0.00737292	0.0031676	0.00627675	0.00719011	0.00141271	0.00783103	0.0248289	0.00757585	0.0146359	0.00413261	0.0113492	0.0139842	0.00657635	0.0130919	0.0285283	0.00675816	0.0153849	0.0173081	0.00901998	0.00759994	0.00440932	0.00767316	0.013469	0.0219047	0.0101678	0.013564
Archaea;Euryarchaeota;Methanococci;Methanococcales;Methanocaldococcaceae;Methanocaldococcus;Methanocaldococcus	0.0115562	0.0056634	0.00128639	0.0212399	0.0124328	0.0174987	0.0146514	0.00696088	0.022626	0.0266151	0.0100065	0.0171093	0.0163081	0.0101697	0.00560058	0.0157539	0.0168524	0.0137263	0.0200856	0.0328691	0.0183652	0.0335616	0.0693496	0.0227276	0.0268325	0.0115713	0.0156051	0.0177133	0.0140922	0.0204233	0.0271699	0.0218341	0.0282057	0.0474091	0.0187916	0.0205198	0.0121256	0.023872	0.0220402	0.0341455	0.0254196	0.0237371
Archaea;Euryarchaeota;Methanococci;Methanococcales;Methanocaldococcaceae;Methanotorris;Methanotorris	0.0274459	0.0127426	0.0141503	0.0433467	0.0170134	0.0136947	0.0146514	0.00974523	0.0311108	0.0248408	0.0194863	0.0507381	0.0222383	0.0184904	0.0112012	0.0315077	0.0205389	0.0200615	0.0372421	0.0380048	0.021897	0.0324428	0.066353	0.0378793	0.0524454	0.0223161	0.0260085	0.023307	0.0328818	0.0256601	0.0407548	0.040549	0.032052	0.0428939	0.0330733	0.0288798	0.0374792	0.0341029	0.0232646	0.0463864	0.0440606	0.0262803
Archaea;Euryarchaeota;Methanococci;Methanococcales;Methanococcaceae;Methanococcus;Methanococcus	0.270126	0.093446	0.0964792	0.207631	0.26567	0.44812	0.398727	0.180983	0.398784	0.374386	0.172217	0.246021	0.228807	0.19415	0.120012	0.260726	0.215921	0.178441	0.243538	0.627594	0.410392	0.622007	0.748719	0.414147	0.590316	0.335568	0.449238	0.542587	0.446252	0.396422	0.645284	0.465793	0.493173	0.573424	0.52842	0.520596	0.389122	0.555878	0.5608	0.686132	0.442865	0.53917
Archaea;Euryarchaeota;Methanococci;Methanococcales;Methanococcaceae;Methanothermococcus;Methanothermococcus	0.184899	0.0807034	0.0617467	0.197661	0.175369	0.245743	0.217678	0.118335	0.213533	0.223567	0.146411	0.309738	0.144302	0.140527	0.0936097	0.221342	0.162204	0.160492	0.187884	0.331258	0.245105	0.318835	0.552228	0.265155	0.337846	0.212416	0.245426	0.318839	0.237688	0.241414	0.388529	0.282283	0.282057	0.354439	0.227754	0.288798	0.254638	0.271118	0.307338	0.369802	0.27905	0.289931
Archaea;Euryarchaeota;Methanomicrobia;Methanocellales;Methanocellaceae;Methanocella;Methanocella	0	0	0	0.0013004	0	0.000760815	0	0	0.00282825	0	0	0	0	0.000924522	0.000800083	0.00315077	0.000526637	0.00105587	0.00041845	0.000513579	0	0	0.000856168	0.00505057	0.0060983	0.0107448	0.000945765	0.000932279	0.000939479	0.00157103	0.0108679	0.0088376	0.0115387	0.0030101	0.000751665	0.000759994	0	0	0.00244891	0.00837532	0	0.0016955
Archaea;Euryarchaeota;Methanomicrobia;Methanomicrobiales;Family_Incertae_Sedis;Methanocalculus;Methanocalculus	0.00288905	0	0	0.000866934	0.00065436	0.000760815	0.00209306	0	0.0127271	0.0177434	0.000526657	0	0.0029651	0.00462261	0.000800083	0.00472616	0.00263319	0	0.00209225	0.00308147	0.00141271	0.00335616	0.000428084	0.00505057	0.00243932	0.00247956	0.00756612	0.00372912	0.00375792	0.00471308	0.00407548	0.0062383	0.00384624	0.0105353	0.00751665	0.00531996	0.00661398	0.00426287	0.00244891	0.00773106	0.0028244	0.00339101
Archaea;Euryarchaeota;Methanomicrobia;Methanomicrobiales;Methanocorpusculaceae;Methanocorpusculum;Methanocorpusculum	0.00144452	0	0	0	0	0	0	0	0	0.00088717	0	0	0	0	0	0	0	0	0.00041845	0.00154074	0.000706354	0	0	0	0	0	0	0	0.00187896	0.000523675	0.00135849	0.000519859	0.000854719	0	0.000751665	0.000759994	0	0.00170515	0.00122445	0.00128851	0	0
Archaea;Euryarchaeota;Methanomicrobia;Methanomicrobiales;Methanomicrobiaceae;Methanoculleus;Methanoculleus	0.0158898	0.00141585	0.00128639	0.00563507	0.00392616	0.0129339	0.017791	0.0055687	0.0240402	0.0292766	0.015273	0.0106196	0.00691857	0.00462261	0.00720075	0.0228431	0.0157991	0.0137263	0.0121351	0.0349234	0.0127144	0.0212556	0.0295378	0.0202023	0.0304915	0.01901	0.0231712	0.0289007	0.0375792	0.0272311	0.0298868	0.0244334	0.027351	0.0391313	0.0187916	0.0273598	0.0474002	0.0289875	0.0367336	0.0380111	0.0321981	0.0254326
Archaea;Euryarchaeota;Methanomicrobia;Methanomicrobiales;Methanomicrobiaceae;Methanofollis;Methanofollis	0.00288905	0.0028317	0.00128639	0.00173387	0.00196308	0.0106514	0.00313959	0.00139218	0.0141413	0.00532302	0.00210663	0.00176993	0.00197673	0.00647165	0.00160017	0.00315077	0.00210655	0.00211173	0.0041845	0.00821726	0.00423813	0.00559359	0.0081336	0.00505057	0.0121966	0.00495913	0.00709324	0.00372912	0.00657635	0.00471308	0.0149434	0.00727802	0.00683775	0.00752525	0.015785	0.00911993	0.0110233	0.0102309	0.00612227	0.00708681	0.00960295	0.00593427
Archaea;Euryarchaeota;Methanomicrobia;Methanomicrobiales;Methanomicrobiaceae;Methanogenium;Methanogenium	0.00577809	0.00424755	0	0.0121371	0.00392616	0.0053257	0.00837223	0.00417653	0.00707064	0.00177434	0.00526657	0.00471982	0.00395347	0.00277357	0.00160017	0.0157539	0.00526637	0.00739106	0.00292915	0.00462221	0.00353177	0.00447487	0.00941785	0.00757585	0.0134163	0.00165304	0.00567459	0.00186456	0.00187896	0.00523675	0.00679246	0.0062383	0.00683775	0.0120404	0.00676498	0.00607995	0.00661398	0.000852573	0.00367336	0.00966383	0.00621367	0.00847752
Archaea;Euryarchaeota;Methanomicrobia;Methanomicrobiales;Methanomicrobiaceae;Methanomicrobium;Methanomicrobium	0.033224	0.0169902	0.0115775	0.013004	0.0281375	0.0182596	0.0334889	0.00278435	0.0721205	0.0691992	0.0205396	0.0200592	0.0271801	0.0249621	0.019202	0.0212677	0.0163258	0.0137263	0.0184118	0.0657381	0.045913	0.0816664	0.0462331	0.0454551	0.0548847	0.0272752	0.0586374	0.0671241	0.0995848	0.0727909	0.142642	0.0556249	0.0611124	0.0970757	0.0947098	0.0927193	0.0584234	0.101456	0.0599983	0.0947055	0.0807777	0.0737544
Archaea;Euryarchaeota;Methanomicrobia;Methanomicrobiales;Methanomicrobiaceae;Methanoplanus;Methanoplanus	0	0	0	0.000866934	0	0.00228244	0.00104653	0	0.00424238	0.00266151	0.000526657	0	0	0.000924522	0.000800083	0	0.00105327	0	0.000836901	0.0025679	0.000706354	0.00223744	0.00128425	0.00252528	0.00243932	0.00165304	0.00236441	0.00186456	0.000939479	0.00104735	0.0203774	0.00207943	0.0021368	0.00451515	0.00225499	0.00227998	0	0.00170515	0	0.00257702	0	0.00254326
Archaea;Euryarchaeota;Methanomicrobia;Methanomicrobiales;Methanoregulaceae;Methanolinea;Methanolinea	0.00288905	0.00141585	0.00257278	0.00476814	0.00785232	0.0220636	0.0115118	0.0055687	0.0169695	0.0159691	0.0115864	0.00471982	0.00691857	0.00462261	0.00720075	0.0236308	0.0163258	0.00844693	0.0104613	0.0220839	0.0077699	0.0246118	0.0235446	0.0138891	0.0231736	0.0173569	0.0118221	0.0121196	0.00563687	0.00680778	0.0190189	0.0155958	0.0183765	0.0173081	0.0127783	0.0182399	0.0143303	0.011936	0.0159179	0.0257702	0.0169464	0.00678202
Archaea;Euryarchaeota;Methanomicrobia;Methanomicrobiales;Methanoregulaceae;Methanoregula;Methanoregula	0	0	0	0.000433467	0	0.0053257	0.00209306	0.00278435	0	0.00354868	0.00263328	0.000589977	0.00395347	0.000924522	0	0.00315077	0.000526637	0	0.00209225	0.00616295	0.00353177	0.00559359	0.00684934	0.00252528	0.00121966	0.000826521	0.00378306	0.00372912	0.00375792	0.00523675	0	0.000519859	0.0021368	0.00677272	0.00225499	0.00379997	0.00330699	0.00170515	0	0.000644255	0.0028244	0
Archaea;Euryarchaeota;Methanomicrobia;Methanomicrobiales;Methanoregulaceae;Methanosphaerula;Methanosphaerula	0	0	0	0.000866934	0.00065436	0.000760815	0.00627917	0	0	0	0	0	0.00148255	0.00184904	0	0.00157539	0.00157991	0.00105587	0	0.00308147	0.00141271	0.00111872	0.00128425	0	0.00121966	0.00247956	0.00331018	0.000932279	0.00375792	0.00471308	0.00271699	0.00155958	0.00341888	0.00827777	0.00375832	0.000759994	0.00110233	0.00426287	0.00244891	0.00966383	0.00112976	0.000847752
Archaea;Euryarchaeota;Methanomicrobia;Methanomicrobiales;Methanospirillaceae;Methanospirillum;Methanospirillum	0	0.00141585	0	0.000433467	0	0.000760815	0.00104653	0	0	0.00088717	0	0	0	0.000924522	0	0.00157539	0.00263319	0	0.000836901	0.00102716	0	0.00111872	0.00128425	0	0.00121966	0.00165304	0.000945765	0.000932279	0.000939479	0.00104735	0	0.00207943	0.00128208	0.00376262	0.000751665	0.000759994	0	0.000852573	0	0.000644255	0.00338928	0.000847752
Archaea;Euryarchaeota;Methanomicrobia;Methanomicrobiales;Rice_Cluster_II;MethanosarcinaR;MethanosarcinaR	0	0.0028317	0	0.0013004	0.00065436	0.00228244	0	0.00139218	0.00848476	0.00532302	0.00421325	0.00294989	0.00148255	0.00277357	0.00240025	0.0110277	0.00368646	0.00527933	0.00795056	0.00770369	0.00423813	0.00894975	0.0184076	0.00757585	0.00975729	0.00826521	0.00567459	0.000932279	0.00469739	0.00314205	0.0149434	0.00935745	0.00726511	0.0270909	0	0.00151999	0.00110233	0	0.00122445	0.0173949	0.00677855	0.0016955
Archaea;Euryarchaeota;Methanomicrobia;Methanosarcinales;Methanosaetaceae;Methanosaeta;Methanosaeta	0.0158898	0.00707925	0.00900472	0.0156048	0.0032718	0.0152163	0.0136049	0.00417653	0.0367673	0.0487943	0.0142197	0.0230091	0.0103779	0.0101697	0.00640067	0.0614401	0.036338	0.0327318	0.0259439	0.0277333	0.0204843	0.0234931	0.0380995	0.0404046	0.0414685	0.0272752	0.0312102	0.023307	0.0319423	0.0314205	0.0434718	0.0291121	0.0307699	0.0451515	0.0233016	0.0311598	0.0363769	0.0281349	0.0208157	0.0483191	0.0423659	0.0288236
Archaea;Euryarchaeota;Methanomicrobia;Methanosarcinales;Methanosarcinaceae;Methanimicrococcus;Methanimicrococcus	0	0	0	0	0	0	0	0	0	0	0	0	0.000494183	0.000924522	0	0	0	0	0	0.000513579	0	0	0	0	0.00121966	0	0.000472883	0	0.000939479	0.00104735	0	0	0.00042736	0	0	0	0	0	0	0.000644255	0	0
Archaea;Euryarchaeota;Methanomicrobia;Methanosarcinales;Methanosarcinaceae;Methanococcoides;Methanococcoides	0.00433357	0.00141585	0.00514555	0.00303427	0.00261744	0.0053257	0.00627917	0	0.0169695	0.0133075	0.0100065	0.00294989	0.00148255	0.0120188	0.00320033	0.00472616	0.00368646	0.00211173	0.0033476	0.019516	0.00918261	0.00894975	0.00898976	0.00126264	0.0060983	0.00330609	0.016078	0.0158487	0.00281844	0.0261838	0.00543397	0.00259929	0.00982927	0.0105353	0.00751665	0.00683995	0.013228	0.0110834	0.00979564	0.0128851	0.00734343	0.013564
Archaea;Euryarchaeota;Methanomicrobia;Methanosarcinales;Methanosarcinaceae;Methanohalobium;Methanohalobium	0	0.00141585	0	0	0	0.00152163	0.00104653	0.00139218	0.00141413	0.00266151	0.00105331	0	0.000494183	0.000924522	0	0	0.000526637	0	0	0.00102716	0.00141271	0	0.00128425	0.00126264	0.00121966	0	0.000945765	0	0.00281844	0.00261838	0.00407548	0.000519859	0.0042736	0.000752525	0	0.000759994	0	0.00341029	0	0.00257702	0.000564879	0.0016955
Archaea;Euryarchaeota;Methanomicrobia;Methanosarcinales;Methanosarcinaceae;Methanohalophilus;Methanohalophilus	0.00288905	0.0028317	0	0.000433467	0.00130872	0.00380407	0	0	0.00565651	0.00177434	0	0.00117995	0.000494183	0.00184904	0.000800083	0.000787693	0.00157991	0	0.000836901	0.00359505	0	0.00111872	0.00214042	0.00126264	0.00121966	0	0.00378306	0.000932279	0.00187896	0.00471308	0.00271699	0.00207943	0.00256416	0.0030101	0.00375832	0.00227998	0.00220466	0.00511544	0.00367336	0.00257702	0.00338928	0.0016955
Archaea;Euryarchaeota;Methanomicrobia;Methanosarcinales;Methanosarcinaceae;Methanolobus;Methanolobus	0.0115562	0.00849509	0.00771833	0.00606854	0.00392616	0.0114122	0.0073257	0.00417653	0.0212119	0.0328253	0.0115864	0.00766971	0.00988367	0.0305092	0.0168017	0.0362339	0.0236987	0.015838	0.0138089	0.0369777	0.0268415	0.035799	0.0128425	0.0391419	0.0536651	0.0115713	0.0761341	0.0727178	0.0742188	0.0921669	0.142642	0.040549	0.101712	0.167813	0.0195433	0.0303998	0.0341722	0.063943	0.0502026	0.137226	0.0401064	0.0288236
Archaea;Euryarchaeota;Methanomicrobia;Methanosarcinales;Methanosarcinaceae;Methanomethylovorans;Methanomethylovorans	0	0	0	0	0	0.000760815	0	0	0	0	0.000526657	0.000589977	0	0	0	0.000787693	0.00157991	0	0.00041845	0	0	0.00111872	0.00128425	0	0.00121966	0	0.00472883	0.00186456	0.00281844	0.00261838	0.00271699	0.000519859	0.00256416	0.00677272	0.00150333	0	0	0.00255772	0	0.000644255	0.00112976	0.0016955
Archaea;Euryarchaeota;Methanomicrobia;Methanosarcinales;Methanosarcinaceae;Methanosalsum;Methanosalsum	0.00866714	0.0028317	0.00514555	0.00303427	0.0065436	0.0136947	0.00837223	0.00417653	0.00424238	0.0088717	0.00421325	0.0112096	0.00642438	0.00369809	0.0048005	0.00551385	0.00315982	0.00105587	0.00753211	0.0154074	0.0134207	0.0123059	0.015411	0.0113638	0.00853763	0.00413261	0.0113492	0.00839051	0.0169106	0.0130919	0.0271699	0.010917	0.0115387	0.0218232	0.0142816	0.0129199	0.00881863	0.017904	0.0171424	0.0161064	0.0118625	0.00847752
Archaea;Euryarchaeota;Methanomicrobia;Methanosarcinales;Methanosarcinaceae;Methanosarcina;Methanosarcina	0.00577809	0.0056634	0.00128639	0.00433467	0.00130872	0.0053257	0.00523264	0.00417653	0.00141413	0.00266151	0.00315994	0.00589977	0.00444765	0.00277357	0.00400042	0.00945232	0.00631965	0.0031676	0.0058583	0.0128395	0.00494448	0.0190182	0.0222604	0.0151517	0.0158556	0.0181835	0.00189153	0.00372912	0.00657635	0.00785513	0.0163019	0.0129965	0.010684	0.0150505	0.00526165	0.00455996	0.00551165	0.00596801	0.00979564	0.0141736	0.0112976	0.00423876
Archaea;Euryarchaeota;Methanomicrobia;Methanosarcinales;Methermicoccaceae;Methermicoccus;Methermicoccus	0.00722262	0.00141585	0.00128639	0.00520161	0.00458052	0.00760815	0.0073257	0.00278435	0.0212119	0.0230664	0.0105331	0.00766971	0.00494183	0.00924522	0.00720075	0.0149662	0.00895283	0.00950279	0.0108797	0.0246518	0.0162462	0.0223744	0.0226885	0.017677	0.0207342	0.00495913	0.0203339	0.0149165	0.0150317	0.0214707	0.0244529	0.0155958	0.0200859	0.031606	0.01804	0.0197598	0.013228	0.0196092	0.0208157	0.027703	0.0248547	0.0178028
Archaea;Euryarchaeota;Thermococci;Thermococcales;Thermococcaceae;Palaeococcus;Palaeococcus	0.0101117	0.00141585	0.00257278	0.0117036	0.00850668	0.00912978	0.0156979	0.00278435	0.0212119	0.0266151	0.0194863	0.0159294	0.0118604	0.0120188	0.0104011	0.0189046	0.011586	0.00844693	0.0200856	0.0272197	0.0148334	0.0290867	0.0376714	0.0202023	0.0207342	0.00909174	0.0236441	0.0205101	0.0272449	0.020947	0.0258114	0.0207943	0.0235048	0.0323586	0.0120266	0.0250798	0.0154326	0.0221669	0.0257136	0.03028	0.0288088	0.0220416
Archaea;Euryarchaeota;Thermococci;Thermococcales;Thermococcaceae;Pyrococcus;Pyrococcus	0	0	0	0	0	0.00152163	0	0	0.00141413	0	0	0	0.000494183	0.000924522	0	0	0	0	0	0	0	0	0.000428084	0	0	0	0.000472883	0.000932279	0	0.000523675	0	0.000519859	0	0	0	0	0	0.000852573	0.00122445	0.00128851	0.00112976	0
Archaea;Euryarchaeota;Thermococci;Thermococcales;Thermococcaceae;Thermococcus;Thermococcus	0.0216678	0.0056634	0.0102911	0.00910281	0.00392616	0.00912978	0.00523264	0.00278435	0.0268684	0.0239536	0.00684654	0.0159294	0.0088953	0.00554713	0.00560058	0.01024	0.0110594	0.00527933	0.0142273	0.0148938	0.0113017	0.0123059	0.0218323	0.0189396	0.0243932	0.00909174	0.0279001	0.0214424	0.0291238	0.0361336	0.0217359	0.0150759	0.0145302	0.0293485	0.0105233	0.0144399	0.0121256	0.0161989	0.0232646	0.0296357	0.0169464	0.0127163
Archaea;Euryarchaeota;Thermoplasmata;Thermoplasmatales;BSLdp215;Thermoplasmatales;Thermoplasmatales	0.00577809	0	0	0.0013004	0.00065436	0.000760815	0.00209306	0.00139218	0.00141413	0.00177434	0.00263328	0	0.000988367	0.000924522	0.000800083	0.00551385	0.000526637	0.00211173	0.00292915	0.0025679	0	0.00223744	0.00214042	0.00378793	0.00121966	0.00330609	0.00614747	0.0046614	0.00657635	0.0041894	0	0	0.00128208	0.00451515	0.00300666	0.00455996	0.0077163	0.00255772	0.00367336	0.000644255	0.00508391	0.00593427
Archaea;Euryarchaeota;Thermoplasmata;Thermoplasmatales;Deep_Sea_Hydrothermal_Vent_Gp_2(DHVEG-2);Aciduliprofundum;Aciduliprofundum	0.0173343	0.00991094	0.00900472	0.013004	0.0117785	0.0174987	0.017791	0.00835306	0.0311108	0.0337125	0.0215929	0.0200592	0.0128488	0.0101697	0.00560058	0.0322954	0.011586	0.00844693	0.0238517	0.0811455	0.0522702	0.0626482	0.116011	0.0202023	0.0304915	0.00495913	0.0666764	0.0643273	0.0629451	0.0555096	0.0135849	0.0202745	0.0158123	0.0398838	0.0428449	0.0562396	0.114642	0.063943	0.0697939	0.0206162	0.0858616	0.0593427
Archaea;Euryarchaeota;Thermoplasmata;Thermoplasmatales;Deep_Sea_Hydrothermal_Vent_Gp_2(DHVEG-2);Candidatus_Aciduliprofundum;Candidatus_Aciduliprofundum	0.0101117	0.0141585	0.00385917	0.0104032	0.00392616	0.00912978	0.017791	0.0111374	0.0155554	0.010646	0.00789985	0.00353986	0.0059302	0.00277357	0.0048005	0.0149662	0.00473974	0.00211173	0.0108797	0.0349234	0.00847625	0.0234931	0.0346748	0.0126264	0.00731797	0.00578565	0.0307374	0.0177133	0.0159711	0.0230417	0.0135849	0.0114369	0.00769247	0.0112879	0.0172883	0.0227998	0.013228	0.0196092	0.0293869	0.00901957	0.0220303	0.0271281
Archaea;Euryarchaeota;Thermoplasmata;Thermoplasmatales;Family_Incertae_Sedis;Thermogymnomonas;Thermogymnomonas	0.00433357	0.00707925	0.00128639	0.00173387	0.00588924	0.00989059	0.0073257	0.00139218	0.00565651	0.0088717	0.00263328	0.00117995	0.00395347	0.00369809	0.000800083	0.00472616	0.00157991	0.0031676	0.0033476	0.00410863	0.00706354	0.00111872	0.00898976	0.0189396	0.0121966	0.0140509	0.00614747	0.00559368	0.00751583	0.00523675	0.0176604	0.0088376	0.00897455	0.014298	0.00676498	0.0174799	0.0077163	0.00596801	0.0110201	0.0154621	0.00734343	0.0118685
Archaea;Euryarchaeota;Thermoplasmata;Thermoplasmatales;Ferroplasmaceae;Acidiplasma;Acidiplasma	0.00144452	0	0	0	0.00065436	0.00304326	0.00313959	0	0.00424238	0.00266151	0.00105331	0.00117995	0	0.00184904	0	0.000787693	0	0.00105587	0.000836901	0.00359505	0.00211906	0.00223744	0.00171234	0	0.00121966	0	0.00236441	0	0.00187896	0.00104735	0.00679246	0.00103972	0.0042736	0.00225757	0.00150333	0.00151999	0.00220466	0.00426287	0.00489782	0.00128851	0.000564879	0.00423876
Archaea;Euryarchaeota;Thermoplasmata;Thermoplasmatales;Ferroplasmaceae;Ferroplasma;Ferroplasma	0	0	0	0	0	0	0	0	0	0	0	0	0	0	0	0	0	0	0	0	0	0	0	0	0	0	0.000472883	0	0	0	0	0	0	0	0.00150333	0	0	0	0	0	0	0
Archaea;Euryarchaeota;Thermoplasmata;Thermoplasmatales;Methanomassiliicoccus;Methanomassiliicoccus;Methanomassiliicoccus	0.158898	0.13309	0.0823289	0.14998	0.0569293	0.13086	0.120351	0.0515105	0.199392	0.271474	0.167477	0.102656	0.0978483	0.130358	0.0728076	0.300111	0.129553	0.137263	0.218013	0.465816	0.209081	0.379246	0.452485	0.185608	0.285401	0.119846	0.500783	0.316975	0.289359	0.4446	0.339623	0.22094	0.241886	0.526767	0.314948	0.307798	0.359359	0.385363	0.481211	0.306665	0.605551	0.448461
Archaea;Euryarchaeota;Thermoplasmata;Thermoplasmatales;Terrestrial_Miscellaneous_Gp(TMEG);crenarchaeote_SRI-298;crenarchaeote_SRI-298	0.00433357	0.00424755	0.00257278	0.00563507	0.00065436	0.0053257	0.00837223	0.00278435	0.00565651	0.00798453	0.0115864	0.00707973	0.00494183	0.00647165	0.00160017	0.0126031	0.00473974	0.00211173	0.0146458	0.0133531	0.012008	0.0167808	0.0333906	0.00378793	0.00853763	0.00743869	0.0193882	0.0186456	0.0159711	0.020947	0.0448303	0.0114369	0.0341888	0.0955706	0.01353	0.0205198	0.0275582	0.0230195	0.0195913	0.0431651	0.0276791	0.0186505
Archaea;Euryarchaeota;Thermoplasmata;Thermoplasmatales;Thermoplasmataceae;Thermoplasma;Thermoplasma	0.00288905	0.00141585	0	0.00303427	0.00392616	0.00380407	0.00837223	0.00139218	0.00707064	0.0141947	0.00210663	0.00235991	0.0029651	0.00277357	0.00560058	0.0118154	0.00263319	0.0031676	0.00460295	0.0184888	0.0183652	0.00894975	0.0107021	0.0088385	0.0121966	0.00826521	0.008039	0.0130519	0.0131527	0.00890248	0.00815096	0.0088376	0.00854719	0.0135454	0.0105233	0.0144399	0.0121256	0.0110834	0.00857118	0.0148179	0.00903807	0.0186505
Archaea;Euryarchaeota;Thermoplasmata;Thermoplasmatales;vadinCA11_gut_group;archaeon_PY-11;archaeon_PY-11	0.00144452	0	0.00257278	0.000866934	0.00065436	0.00380407	0.0073257	0.0055687	0.00565651	0.00354868	0.00105331	0.00117995	0.00247092	0	0	0.00315077	0.00263319	0.00211173	0.00627675	0.00462221	0.000706354	0.00559359	0.00513701	0.00378793	0.00487864	0	0.008039	0.00279684	0.00281844	0.00733146	0.00135849	0.00207943	0.00299152	0.00376262	0.00826831	0.00835993	0.00220466	0.011936	0.0110201	0.0057983	0.00734343	0.00678202
Archaea;Euryarchaeota;Thermoplasmata;Thermoplasmatales;vadinCA11_gut_group;archaeon_PY-2;archaeon_PY-2	0.0390021	0.0353962	0.0244414	0.0416128	0.0117785	0.0266285	0.0261632	0.0180983	0.0763629	0.0745223	0.0405526	0.0230091	0.024215	0.0379054	0.019202	0.0803447	0.0342314	0.0358994	0.046448	0.11761	0.0501512	0.0749541	0.0993155	0.049243	0.0561044	0.0247956	0.103561	0.0829729	0.0554292	0.109972	0.0516227	0.03691	0.0401718	0.0880454	0.115756	0.0980392	0.171963	0.125328	0.14571	0.0405881	0.229341	0.13564
Archaea;Euryarchaeota;Thermoplasmata;Thermoplasmatales;vadinCA11_gut_group;archaeon_PY-9;archaeon_PY-9	0.00144452	0.0028317	0.00128639	0.0039012	0.00130872	0.000760815	0	0	0.00424238	0.00177434	0.00210663	0.00471982	0.000988367	0.00184904	0	0.00157539	0.000526637	0.00105587	0.00041845	0.00513579	0.000706354	0.00783103	0.00342467	0.00126264	0.00243932	0	0.0122949	0.00932279	0.00563687	0.0041894	0	0.000519859	0.00128208	0.00225757	0.00450999	0.00759994	0.00551165	0.00682058	0.00122445	0.00257702	0.00338928	0.00762977
Archaea;Euryarchaeota;Thermoplasmata;Thermoplasmatales;vadinCA11_gut_group;methanogenic_archaeon_CH1270;methanogenic_archaeon_CH1270	0.0115562	0.00707925	0.0115775	0.0160383	0.00916104	0.0258677	0.0261632	0.0167061	0.0197978	0.0372611	0.0173797	0.0129795	0.0128488	0.0184904	0.0048005	0.0259939	0.0131659	0.0126704	0.02971	0.0482764	0.0211906	0.0335616	0.0582194	0.017677	0.0353702	0.00495913	0.064312	0.0316975	0.0375792	0.0691251	0.0244529	0.0296319	0.0260689	0.0474091	0.0586299	0.0395197	0.0606281	0.0596801	0.0636717	0.0219047	0.0683504	0.0534084
Archaea;Euryarchaeota;Thermoplasmata;Thermoplasmatales;vadinCA11_gut_group;methanogenic_archaeon_CRM1;methanogenic_archaeon_CRM1	0.0664481	0.0608815	0.0475964	0.100564	0.0287919	0.0646693	0.0460473	0.0208826	0.114544	0.17566	0.124818	0.139825	0.0370638	0.0369809	0.0224023	0.155176	0.0858419	0.0686313	0.173238	0.140207	0.0762863	0.106278	0.192638	0.0505057	0.0817173	0.0421526	0.153214	0.111874	0.124951	0.150819	0.0475472	0.0665419	0.0585483	0.106859	0.0849381	0.131479	0.119052	0.147495	0.182444	0.088263	0.241768	0.195831
Archaea;Euryarchaeota;Thermoplasmata;Thermoplasmatales;vadinCA11_gut_group;methanogenic_archaeon_DCM1;methanogenic_archaeon_DCM1	0.0346686	0.0127426	0.0141503	0.0173387	0.0065436	0.0114122	0.0146514	0.0167061	0.0353532	0.041697	0.016853	0.0112096	0.0138371	0.0110943	0.00320033	0.0259939	0.0147458	0.0116145	0.021341	0.0431406	0.0204843	0.051461	0.0372433	0.0113638	0.0219539	0.0107448	0.05249	0.0344943	0.0310028	0.0439887	0.0230944	0.0192348	0.0175217	0.0346161	0.0518649	0.0592795	0.083777	0.0571224	0.0477537	0.0206162	0.0604421	0.0415399
Archaea;Thaumarchaeota;Marine_Group_I;Cenarchaeales;Cenarchaeaceae;Cenarchaeum;Cenarchaeum	0.00288905	0.00141585	0	0.0013004	0.00065436	0.00380407	0.00104653	0	0.00565651	0.00177434	0.00105331	0.000589977	0	0.00277357	0	0.00157539	0.00105327	0.0031676	0.0016738	0.00154074	0	0.00223744	0.0025685	0.00126264	0.00121966	0.00247956	0.00662036	0.00652595	0.00281844	0.00523675	0.00407548	0.00727802	0.00470096	0.0060202	0.00150333	0.00151999	0	0.000852573	0.00367336	0.00515404	0.00734343	0.00254326
Bacteria;Acidobacteria;Acidobacteria;Acidobacteriales;Acidobacteriaceae;Acidicapsa;Acidicapsa	0.00288905	0.00141585	0.00385917	0.00953628	0.00458052	0.0053257	0.00104653	0.00696088	0.00989889	0.00709736	0.00526657	0.00707973	0.00345928	0.00277357	0.00240025	0.00315077	0.00263319	0.00105587	0.00209225	0.00359505	0.00282542	0.00335616	0.00856168	0.00126264	0.00487864	0.00165304	0.00236441	0.00372912	0.00281844	0.00261838	0	0.00259929	0.00170944	0.00225757	0.00225499	0.00683995	0.00220466	0.00596801	0.00244891	0.000644255	0.00225952	0.0016955
Bacteria;Acidobacteria;Acidobacteria;Acidobacteriales;Acidobacteriaceae;Acidobacterium;Acidobacterium	0.00433357	0.0056634	0.00257278	0.0026008	0.00261744	0.00380407	0.00837223	0.00278435	0.00565651	0.00532302	0.00315994	0.00471982	0.00938949	0.00647165	0.00160017	0.00551385	0.00315982	0.00105587	0.00292915	0.00667653	0.00141271	0.00559359	0.00513701	0.00378793	0.00365898	0.000826521	0.00567459	0.0046614	0.00657635	0.0062841	0.00815096	0.00675816	0.00854719	0.014298	0.00901998	0.00607995	0.00881863	0.00255772	0.00244891	0.0135294	0.00621367	0.00593427
Bacteria;Acidobacteria;Acidobacteria;Acidobacteriales;Acidobacteriaceae;Bryocella;Bryocella	0	0	0	0	0.00130872	0	0.00104653	0	0	0.00177434	0.000526657	0.00117995	0	0	0	0	0	0	0.000836901	0.00102716	0	0	0	0	0	0.00165304	0.000945765	0.00186456	0	0.000523675	0	0	0.000854719	0	0	0	0	0.00170515	0.00244891	0	0	0
Bacteria;Acidobacteria;Acidobacteria;Acidobacteriales;Acidobacteriaceae;Candidatus_Koribacter;Candidatus_Koribacter	0.00433357	0.00424755	0.00643194	0.00476814	0.00392616	0.00380407	0.00523264	0.00696088	0.00424238	0.00177434	0.00842651	0.00353986	0.00494183	0.0101697	0.00320033	0.01024	0.00315982	0.0031676	0.00543985	0.00462221	0.0077699	0.00671231	0.00428084	0.00378793	0	0.00413261	0.0028373	0.00186456	0.00563687	0.0020947	0.00271699	0.00363901	0.0042736	0.00150505	0.00225499	0.00227998	0.00220466	0.00255772	0.00367336	0.00257702	0.00225952	0.00339101
Bacteria;Acidobacteria;Acidobacteria;Acidobacteriales;Acidobacteriaceae;Edaphobacter;Edaphobacter	0	0	0.00128639	0.0013004	0.00261744	0.00152163	0.00104653	0	0.00424238	0.00088717	0.00421325	0.00176993	0.00345928	0.000924522	0	0.00236308	0.00368646	0.00105587	0.00376605	0.00205432	0.00211906	0.00559359	0.00299659	0.00126264	0.00121966	0	0.0028373	0.00372912	0.00281844	0.00157103	0.00271699	0.00363901	0.00256416	0.00150505	0.00150333	0.00151999	0.00220466	0.00682058	0	0.00257702	0.00395415	0.0016955
Bacteria;Acidobacteria;Acidobacteria;Acidobacteriales;Acidobacteriaceae;Granulicella;Granulicella	0.00144452	0.00141585	0.00257278	0.00303427	0.0032718	0.00456489	0.00418611	0.00278435	0.00282825	0.00088717	0.00105331	0.00294989	0.00543602	0.00647165	0.00320033	0.00157539	0.00157991	0.00211173	0.00376605	0.00205432	0.000706354	0.00111872	0.00299659	0.00126264	0.00365898	0.00413261	0.00189153	0.00186456	0.00187896	0.00314205	0.00135849	0.00519859	0.00769247	0.00451515	0.00150333	0.00379997	0.00110233	0.00426287	0.00489782	0.00128851	0.00169464	0.0016955
Bacteria;Acidobacteria;Acidobacteria;Acidobacteriales;Acidobacteriaceae;Telmatobacter;Telmatobacter	0.00144452	0.00424755	0.00385917	0.00433467	0.00458052	0.00608652	0.00941876	0.00278435	0.00282825	0.00532302	0.0036866	0.000589977	0.00494183	0.00554713	0.00720075	0.00472616	0.00315982	0.00211173	0.00292915	0.00924442	0.00423813	0.00783103	0.00599318	0	0.00121966	0.000826521	0.00662036	0.0046614	0.00657635	0.00994983	0.00815096	0.00207943	0.00512831	0.00677272	0.00676498	0.00379997	0.00110233	0.00341029	0.00367336	0.00644255	0.00508391	0.00254326
Bacteria;Acidobacteria;Acidobacteria;Acidobacteriales;Acidobacteriaceae;Terriglobus;Terriglobus	0.00722262	0.0056634	0.00900472	0.00866934	0.0143959	0.0106514	0.0136049	0.0055687	0.00707064	0.010646	0.00526657	0.00707973	0.018779	0.00369809	0.00400042	0.00945232	0.00789956	0.0063352	0.0112982	0.00924442	0.0134207	0.00335616	0.0136987	0.00252528	0.0060983	0.00743869	0.00567459	0.00559368	0.00563687	0.0109972	0.00950945	0.0114369	0.00769247	0.0060202	0.00526165	0.000759994	0.00330699	0.00511544	0.00612227	0.00773106	0.00790831	0.00423876
Bacteria;Acidobacteria;Acidobacteria;Order_Incertae_Sedis;Family_Incertae_Sedis;Bryobacter;Bryobacter	0.0130007	0.0056634	0.00385917	0.00910281	0.0104698	0.00684733	0.00523264	0.0055687	0.00565651	0.00975887	0.0121131	0.0106196	0.0158139	0.0120188	0.0112012	0.01024	0.00526637	0	0.00962436	0.009758	0.012008	0.00783103	0.010274	0.00757585	0.00975729	0.00413261	0.0108763	0.00745823	0.0140922	0.00733146	0.0176604	0.0124766	0.0132481	0.0120404	0.0105233	0.00987992	0.00661398	0.00511544	0.0171424	0.0199719	0.0175113	0.0118685
Bacteria;Acidobacteria;Holophagae;Acanthopleuribacterales;Acanthopleuribacteraceae;Acanthopleuribacter;Acanthopleuribacter	0.104006	0.0453072	0.0488828	0.0875604	0.0628186	0.061626	0.037675	0.0375888	0.0749487	0.0541174	0.0716253	0.0908565	0.0513951	0.0314337	0.0488051	0.028357	0.0358113	0.0411788	0.058583	0.035437	0.055802	0.0391551	0.0398118	0.0429298	0.0390291	0.0404995	0.032156	0.0326298	0.0460345	0.0329915	0.0176604	0.0322312	0.00982927	0.0120404	0.0473549	0.0357197	0.0231489	0.057975	0.0391826	0.0193277	0.0299386	0.0457786
Bacteria;Acidobacteria;Holophagae;Holophagales;Holophagaceae;Geothrix;Geothrix	0	0.00141585	0.00128639	0.0013004	0	0.000760815	0	0.00417653	0.00141413	0	0.000526657	0	0.00247092	0.000924522	0.00160017	0.00157539	0.00157991	0.00105587	0.0016738	0.000513579	0.00211906	0	0.00128425	0.00126264	0.00243932	0.000826521	0.000945765	0	0.000939479	0.00104735	0	0.00259929	0.0021368	0.000752525	0.00375832	0.00227998	0.00220466	0.00170515	0	0.00257702	0.00169464	0
Bacteria;Acidobacteria;Holophagae;Holophagales;Holophagaceae;Holophaga;Holophaga	0.00577809	0.0056634	0.00385917	0.00563507	0.00261744	0.00380407	0.00209306	0.00278435	0.00848476	0.00266151	0.00421325	0.0053098	0.00395347	0.0083207	0.00160017	0.00945232	0.0136926	0.00950279	0.0175749	0.0025679	0.00141271	0.00447487	0.00428084	0.0088385	0.00853763	0.00661217	0.00378306	0.00186456	0.000939479	0.00104735	0.00679246	0.00987731	0.00683775	0.0060202	0.00450999	0.000759994	0.00330699	0.00426287	0.00489782	0.00708681	0.00564879	0.00593427
Bacteria;Actinobacteria;Acidimicrobiia;Acidimicrobiales;Acidimicrobiaceae;Acidimicrobium;Acidimicrobium	0.196455	0.274675	0.237982	0.162117	0.162281	0.0661909	0.116165	0.121119	0.0494944	0.0798453	0.0684654	0.0802369	0.0390405	0.118339	0.0760079	0.0630154	0.0310716	0.0263966	0.0447742	0.0816591	0.0762863	0.0962098	0.0577913	0.0997487	0.0902549	0.0710808	0.0463425	0.0438171	0.0723399	0.037181	0.0244529	0.0790185	0.0397444	0.0308535	0.0714082	0.0379997	0.0396839	0.0630904	0.067345	0.0341455	0.0530986	0.0364533
Bacteria;Actinobacteria;Acidimicrobiia;Acidimicrobiales;Acidimicrobiaceae;CL500-29_marine_group;CL500-29_marine_group	0.0693371	0.16707	0.118348	0.0485483	0.0660904	0.0334759	0.0743035	0.0974523	0.0127271	0.0283894	0.0221196	0.0129795	0.0153197	0.0813579	0.0424044	0.0740431	0.0205389	0.0190056	0.0146458	0.0349234	0.0466194	0.035799	0.010274	0.053031	0.0280522	0.0413261	0.0146594	0.0111874	0.0291238	0.0125682	0.0271699	0.0400291	0.0183765	0.0135454	0.0398382	0.0144399	0.0242512	0.0298401	0.0355092	0.0154621	0.0220303	0.0245848
Bacteria;Actinobacteria;Acidimicrobiia;Acidimicrobiales;Acidimicrobiaceae;Ferrimicrobium;Ferrimicrobium	0.145897	0.145832	0.132498	0.0879938	0.0831038	0.0403232	0.073257	0.0584714	0.0197978	0.0638762	0.0263328	0.0448383	0.0143313	0.0693392	0.038404	0.0401723	0.00947947	0.0116145	0.0112982	0.0431406	0.0466194	0.0469862	0.025685	0.0404046	0.0292719	0.0371935	0.0170238	0.0177133	0.0328818	0.0219944	0.0244529	0.0228738	0.0158123	0.0090303	0.0420932	0.0136799	0.0187396	0.0264298	0.0318358	0.00901957	0.0152517	0.0178028
Bacteria;Actinobacteria;Acidimicrobiia;Acidimicrobiales;Acidimicrobiaceae;Ferrithrix;Ferrithrix	0.0765597	0.131674	0.109343	0.100131	0.11713	0.053257	0.0795362	0.0890993	0.0410097	0.0390355	0.0484524	0.0696173	0.0395347	0.0859805	0.0456047	0.0448985	0.0426576	0.0274525	0.0397528	0.0534122	0.0501512	0.04363	0.050942	0.145204	0.140261	0.09505	0.0501256	0.0456817	0.14374	0.059699	0.0421133	0.11177	0.0615398	0.0541818	0.0435966	0.0395197	0.0562188	0.0366606	0.106528	0.0663583	0.135571	0.120381
Bacteria;Actinobacteria;Acidimicrobiia;Acidimicrobiales;Acidimicrobiaceae;Ilumatobacter;Ilumatobacter	1.57597	2.27527	2.19072	1.16863	1.39182	0.473988	1.147	1.29472	0.453935	0.818858	0.339167	0.571688	0.263894	1.66506	0.709674	0.697108	0.186956	0.160492	0.159011	1.05643	1.23329	1.11201	0.447776	0.808091	0.602513	0.629809	0.158889	0.19205	0.535503	0.224657	0.737661	0.525057	0.364965	0.263384	0.563749	0.222678	0.348336	0.522627	0.471415	0.306021	0.4423	0.356904
Bacteria;Actinobacteria;Acidimicrobiia;Acidimicrobiales;Candidatus_Microthrix;actinobacterium_CH9;actinobacterium_CH9	0.0924495	0.128842	0.140216	0.0650201	0.0673991	0.0251069	0.055466	0.055687	0.0254543	0.0372611	0.0221196	0.0224191	0.0420056	0.381828	0.141615	0.0362339	0.0131659	0.00950279	0.0133904	0.0888492	0.0734609	0.0839039	0.0321063	0.053031	0.0390291	0.0413261	0.0132407	0.0130519	0.0441555	0.0157103	0.199698	0.0265128	0.0897455	0.0722424	0.0338249	0.0197598	0.0220466	0.0153463	0.0502026	0.0876187	0.0666557	0.0576471
Bacteria;Actinobacteria;Acidimicrobiia;Acidimicrobiales;Candidatus_Microthrix;CandidatusC;CandidatusC	0.093894	0.10902	0.109343	0.0823588	0.072634	0.0159771	0.0523264	0.0389809	0.0424238	0.0718607	0.0273861	0.0719773	0.0103779	0.0388299	0.028803	0.02048	0.00789956	0.00105587	0.00753211	0.0862813	0.105247	0.10516	0.0976032	0.0580815	0.0231736	0.0413261	0.0146594	0.016781	0.0375792	0.0120445	0.0176604	0.0270326	0.00854719	0.0105353	0.0210466	0.0227998	0.0143303	0.0306926	0.0342847	0.00708681	0.0124273	0.0194983
Bacteria;Actinobacteria;Acidimicrobiia;Acidimicrobiales;Iamiaceae;Iamia;Iamia	0.748263	0.93446	0.876031	0.722156	0.559478	0.173466	0.368378	0.339691	0.253129	0.357529	0.202236	0.384075	0.123052	0.572279	0.282429	0.343434	0.123233	0.0908045	0.122187	0.37594	0.394852	0.429588	0.226885	0.497481	0.453714	0.451281	0.105453	0.124925	0.276207	0.123064	0.211925	0.416407	0.136755	0.121909	0.316451	0.165679	0.16094	0.166252	0.30244	0.152044	0.310684	0.263651
Bacteria;Actinobacteria;Acidimicrobiia;Acidimicrobiales;Sva0996_marine_group;actinobacterium_MSI70;actinobacterium_MSI70	0.314906	0.351131	0.375626	0.295191	0.195654	0.0692342	0.125583	0.132257	0.0749487	0.132188	0.052139	0.129205	0.0316277	0.135905	0.0720075	0.0701047	0.0189589	0.00950279	0.0200856	0.123259	0.118668	0.144315	0.0736305	0.0946982	0.100012	0.105795	0.0231712	0.0251715	0.0582477	0.0246127	0.0461887	0.0805781	0.0277784	0.0180606	0.0593815	0.0258398	0.0231489	0.0460389	0.0746917	0.025126	0.0525338	0.0491696
Bacteria;Actinobacteria;Acidimicrobiia;Acidimicrobiales;TM214;Aciditerrimonas;Aciditerrimonas	0.613922	0.747568	0.720378	0.439536	0.369714	0.110318	0.311866	0.270082	0.251715	0.2697	0.143251	0.228321	0.162092	0.678599	0.340035	0.217403	0.0658297	0.0601844	0.066952	0.291713	0.333399	0.330022	0.147261	0.208336	0.156117	0.162825	0.10167	0.117467	0.174743	0.10683	0.24317	0.132564	0.17479	0.113631	0.130038	0.0501596	0.0716514	0.111687	0.164077	0.1514	0.198837	0.142422
Bacteria;Actinobacteria;Acidimicrobiia;Acidimicrobiales;TM214;actinobacterium;actinobacterium	0.00722262	0.00707925	0.0128639	0.00433467	0.00523488	0.00228244	0.0073257	0.0055687	0.00282825	0.00088717	0.00210663	0.00235991	0.000988367	0.00739618	0.00240025	0.00236308	0.000526637	0	0.000836901	0.00102716	0.00423813	0.00111872	0.000428084	0	0.00243932	0.00247956	0	0	0	0	0.00543397	0.00259929	0.00256416	0	0.00150333	0.000759994	0.00110233	0	0.00244891	0.00128851	0	0.000847752
Bacteria;Actinobacteria;Acidimicrobiia;Acidimicrobiales;TM214;actinobacterium_YJF2-33;actinobacterium_YJF2-33	0.0231124	0.0679608	0.063033	0.0238407	0.0412247	0.0167379	0.0334889	0.0375888	0.00282825	0.0221792	0.00737319	0.0117995	0.00741275	0.0268111	0.0200021	0.02048	0.00737292	0.0126704	0.0133904	0.0333826	0.0282542	0.0201369	0.0115583	0.0239902	0.0390291	0.01901	0.0151322	0.00559368	0.0225475	0.00890248	0.0190189	0.014556	0.0111113	0.0090303	0.0142816	0.00835993	0.00440932	0.0127886	0.00979564	0.00644255	0.0163815	0.010173
Bacteria;Actinobacteria;Actinobacteria;Actinomycetales;Actinomycetaceae;Actinobaculum;Actinobaculum	0	0.00141585	0	0.00346774	0	0.000760815	0	0	0	0.00266151	0	0	0.000494183	0	0	0	0	0	0	0	0.000706354	0	0	0	0	0.000826521	0	0	0	0.00104735	0	0	0.00042736	0	0	0	0	0	0.00122445	0	0	0
Bacteria;Actinobacteria;Actinobacteria;Actinomycetales;Actinomycetaceae;Actinomyces;Actinomyces	0.00144452	0	0.0192958	0.00303427	0.00130872	0.00152163	0.00837223	0.00974523	0.00282825	0.00088717	0.000526657	0.00235991	0.00197673	0.00462261	0.00560058	0.00630154	0.00157991	0.0137263	0.0058583	0.00154074	0.00282542	0.00111872	0.00171234	0.00757585	0.00975729	0.00247956	0.00236441	0.00372912	0.00281844	0.00261838	0.00407548	0.0088376	0.00811983	0.0030101	0.00450999	0.00227998	0.00220466	0.00255772	0	0.00450979	0.00451903	0
Bacteria;Actinobacteria;Actinobacteria;Actinomycetales;Actinomycetaceae;Arcanobacterium;Arcanobacterium	0.00288905	0	0.00128639	0.0013004	0.00130872	0.000760815	0	0	0.00141413	0	0.00157997	0.00117995	0.00148255	0	0.000800083	0	0	0.00105587	0	0.00102716	0.000706354	0	0.00128425	0.00126264	0	0	0	0.000932279	0	0	0	0.000519859	0.00042736	0.000752525	0	0	0.00110233	0.000852573	0.00122445	0	0.00169464	0
Bacteria;Actinobacteria;Actinobacteria;Actinomycetales;Actinomycetaceae;Mobiluncus;Mobiluncus	0	0	0.00128639	0	0	0	0	0.00139218	0	0	0.000526657	0	0	0	0	0	0	0	0	0	0	0	0	0	0	0	0	0	0	0	0	0	0.00042736	0	0	0	0.00110233	0	0	0	0	0
Bacteria;Actinobacteria;Actinobacteria;Actinomycetales;Actinomycetaceae;Trueperella;Trueperella	0	0	0	0	0.00065436	0	0	0	0	0	0	0	0	0	0.00160017	0	0	0	0	0	0	0	0	0	0	0	0	0	0	0	0	0	0	0	0	0.000759994	0	0.00170515	0	0	0	0
Bacteria;Actinobacteria;Actinobacteria;Actinopolysporales;Actinopolysporaceae;Actinopolyspora;Actinopolyspora	0	0	0	0	0	0.000760815	0.00104653	0	0	0.00177434	0	0.000589977	0.00395347	0.00184904	0.000800083	0	0.00105327	0	0.00041845	0	0	0.00335616	0.000856168	0	0	0	0	0	0	0	0.00543397	0.000519859	0.00641039	0.00225757	0.00150333	0.000759994	0	0	0	0.00128851	0	0
Bacteria;Actinobacteria;Actinobacteria;Bifidobacteriales;Bifidobacteriaceae;Aeriscardovia;Aeriscardovia	0	0	0	0	0	0	0	0	0	0	0	0	0	0	0	0	0.000526637	0	0	0	0	0	0	0	0	0	0	0.000932279	0	0	0.00135849	0	0	0	0	0	0	0	0	0	0	0
Bacteria;Actinobacteria;Actinobacteria;Bifidobacteriales;Bifidobacteriaceae;Alloscardovia;Alloscardovia	0	0	0	0	0.00065436	0	0	0	0	0	0	0	0	0	0	0	0.000526637	0	0	0	0	0	0	0	0	0	0	0	0	0	0	0	0	0	0	0	0	0	0	0	0	0.000847752
Bacteria;Actinobacteria;Actinobacteria;Bifidobacteriales;Bifidobacteriaceae;Bifidobacterium;Bifidobacterium	0.0187788	0.0523864	0.0283006	0.0424798	0.032718	0.0258677	0.017791	0.0180983	0.00989889	0.00709736	0.00315994	0.0053098	0.000988367	0.000924522	0.0136014	0.0173292	0.0205389	0.015838	0.00836901	0.00205432	0.00353177	0.00223744	0.00171234	0.00378793	0.0121966	0.0198365	0.00425594	0.00559368	0.0122132	0.00157103	0.0122264	0.010917	0.00341888	0.00752525	0.00300666	0.00227998	0.00881863	0.00341029	0.00489782	0.00515404	0.0112976	0.010173
Bacteria;Actinobacteria;Actinobacteria;Bifidobacteriales;Bifidobacteriaceae;Gardnerella;Gardnerella	0.00144452	0	0	0.0026008	0.00065436	0	0	0.00139218	0.00141413	0	0	0.000589977	0.00197673	0	0	0.000787693	0	0	0.00041845	0	0	0	0	0	0.00121966	0	0	0	0.000939479	0.00157103	0.00271699	0.00103972	0	0.00150505	0	0.000759994	0	0.00170515	0.00244891	0	0	0.0016955
Bacteria;Actinobacteria;Actinobacteria;Bifidobacteriales;Bifidobacteriaceae;Metascardovia;Metascardovia	0	0	0	0	0	0	0	0	0	0	0	0	0	0	0	0	0	0	0	0	0	0	0	0	0	0	0.000472883	0	0	0	0	0	0	0	0	0.000759994	0	0	0	0	0	0
Bacteria;Actinobacteria;Actinobacteria;Bifidobacteriales;Bifidobacteriaceae;Scardovia;Scardovia	0	0	0	0	0	0	0.00209306	0	0	0	0	0.000589977	0	0	0	0	0	0	0	0	0	0	0	0	0	0	0	0	0	0	0	0.000519859	0	0	0	0	0	0	0	0	0	0
Bacteria;Actinobacteria;Actinobacteria;Catenulisporales;Actinospicaceae;Actinospica;Actinospica	0	0	0	0	0	0	0	0	0	0	0.00105331	0.000589977	0.000494183	0.00184904	0	0.000787693	0.00105327	0.00211173	0	0	0.000706354	0.00111872	0.00128425	0	0	0	0	0	0	0	0.00135849	0	0.00042736	0.000752525	0	0	0	0	0	0	0	0.000847752
Bacteria;Actinobacteria;Actinobacteria;Catenulisporales;Catenulisporaceae;Catenulispora;Catenulispora	0.00144452	0.0028317	0.00643194	0.00476814	0.00523488	0.00228244	0.00209306	0.0111374	0.00424238	0.00443585	0.0036866	0.00117995	0.00444765	0.0268111	0.0120012	0.0456862	0.0105327	0.0126704	0.00795056	0.00308147	0.00494448	0.00783103	0.00428084	0.0113638	0.0134163	0.00743869	0.000945765	0.00186456	0.00375792	0.00157103	0.00135849	0.0103972	0.00811983	0.00978282	0.00150333	0.00303998	0.00220466	0.00596801	0.00244891	0.00450979	0.00734343	0.00762977
Bacteria;Actinobacteria;Actinobacteria;Corynebacteriales;Corynebacteriaceae;Corynebacterium;Corynebacterium	0.00722262	0.00849509	0.872172	0.039879	0.0425334	0.0540179	0.8592	0.683558	0.0155554	0.0789581	0.050559	0.0542779	0.0256975	0.0397544	0.0520054	0.188259	0.0984812	0.105587	0.179515	0.0174617	0.0233097	0.0123059	0.0423803	0.0404046	0.0512258	0.0735604	0.0978867	0.103483	0.0958268	0.0576043	0.0149434	0.25577	0.151285	0.0586969	0.118011	0.102599	0.097005	0.125328	0.00734673	0.109523	0.098289	0.00678202
Bacteria;Actinobacteria;Actinobacteria;Corynebacteriales;Dietziaceae;Dietzia;Dietzia	0.00144452	0.0028317	0.0488828	0.00736894	0.00785232	0.00456489	0.037675	0.023667	0	0.00532302	0.0036866	0.00412984	0.00148255	0.00554713	0.00320033	0.0157539	0.0042131	0.0063352	0.00543985	0.0025679	0.000706354	0.00223744	0.00385276	0.00378793	0.00487864	0.00743869	0.00236441	0.0046614	0.00751583	0.00366573	0.00271699	0.0181951	0.0102566	0.00451515	0.00450999	0.00455996	0.00220466	0.00852573	0.00122445	0.0128851	0.0028244	0.000847752
Bacteria;Actinobacteria;Actinobacteria;Corynebacteriales;Family_Incertae_Sedis;Tomitella;Tomitella	0.00288905	0	0	0.000866934	0.00392616	0.00228244	0.00313959	0.00417653	0.00282825	0.00088717	0.000526657	0	0	0.00462261	0.00400042	0	0.00105327	0	0.00125535	0.0025679	0.00141271	0.00223744	0.00171234	0.00126264	0.00243932	0	0.000945765	0	0.000939479	0.000523675	0	0.000519859	0.00256416	0.00376262	0	0	0	0	0	0.00386553	0.00169464	0.0016955
Bacteria;Actinobacteria;Actinobacteria;Corynebacteriales;Mycobacteriaceae;Mycobacterium;Mycobacterium	0.388577	0.6343	0.764115	0.446038	0.515636	0.150641	0.257446	0.321593	0.0650498	0.143721	0.0821584	0.104426	0.241656	3.52983	1.18812	0.27648	0.0879484	0.0971397	0.0866192	0.590102	0.552369	0.679062	0.614729	0.126264	0.079278	0.0818256	0.0558001	0.0503431	0.163469	0.0680778	1.8788	0.0810979	1.26798	1.07762	0.0871931	0.0524396	0.0584234	0.0741739	0.559576	1.11263	0.778404	0.506108
Bacteria;Actinobacteria;Actinobacteria;Corynebacteriales;Nocardiaceae;Gordonia;Gordonia	0.00722262	0.0127426	0.0154367	0.00910281	0.0032718	0.00608652	0.00627917	0.00278435	0	0.00177434	0.000526657	0.00294989	0.0182848	0.104471	0.0400042	0.059077	0.023172	0.0221732	0.0276177	0.0169481	0.00988896	0.0167808	0.0282535	0.0164143	0.0182949	0.020663	0.00189153	0.000932279	0.00281844	0.0041894	0.0950945	0.0161156	0.0619671	0.0737474	0.00150333	0	0.00110233	0	0.013469	0.0850417	0.0118625	0.00932527
Bacteria;Actinobacteria;Actinobacteria;Corynebacteriales;Nocardiaceae;Nocardia;Nocardia	0.0158898	0.0198219	0.0180094	0.0173387	0.016359	0.00836896	0.0073257	0.0055687	0.00848476	0.00354868	0.0036866	0.00884966	0.00938949	0.0397544	0.0120012	0.00945232	0.0126393	0.0137263	0.0104613	0.009758	0.00423813	0.00894975	0.0119864	0.0088385	0.0060983	0.00661217	0.00567459	0.0046614	0.00657635	0.0062841	0.0312453	0.0103972	0.0324793	0.0218232	0.00450999	0.00607995	0.0198419	0.00767316	0.0110201	0.0219047	0.0220303	0.0245848
Bacteria;Actinobacteria;Actinobacteria;Corynebacteriales;Nocardiaceae;Rhodococcus;Rhodococcus	0.0375576	0.0226536	0.0437372	0.0377116	0.0281375	0.0174987	0.0313959	0.0264513	0.0155554	0.0204049	0.0147464	0.0294989	0.0256975	0.0610185	0.0240025	0.0551385	0.0384445	0.0358994	0.0355683	0.0236246	0.0226033	0.0257305	0.0239727	0.0290408	0.0195146	0.0239691	0.0198611	0.0223747	0.0206685	0.017805	0.0407548	0.03691	0.0461548	0.0376262	0.0195433	0.0129199	0.00881863	0.0102309	0.0281625	0.0399438	0.0288088	0.0144118
Bacteria;Actinobacteria;Actinobacteria;Corynebacteriales;Nocardiaceae;Skermania;Skermania	0	0.00141585	0.00128639	0.00173387	0	0.00152163	0.00104653	0	0	0	0.00105331	0.000589977	0.000988367	0.00369809	0	0.00157539	0.000526637	0.00105587	0.000836901	0.00102716	0	0.00223744	0.000428084	0	0	0	0	0.000932279	0.000939479	0	0	0.000519859	0.00128208	0.000752525	0	0.00227998	0.00220466	0.00170515	0.00122445	0.000644255	0.0028244	0.0016955
Bacteria;Actinobacteria;Actinobacteria;Corynebacteriales;Nocardiaceae;Smaragdicoccus;Smaragdicoccus	0	0	0	0.00216734	0.00130872	0.00152163	0	0.00139218	0	0	0	0	0	0	0.00160017	0.00551385	0.00631965	0.0063352	0.00753211	0	0.00141271	0	0.000856168	0.00378793	0.00121966	0.00247956	0.00189153	0	0	0	0.00135849	0.00207943	0.00042736	0.00150505	0	0	0	0	0.00122445	0.00128851	0	0
Bacteria;Actinobacteria;Actinobacteria;Corynebacteriales;Nocardiaceae;Williamsia;Williamsia	0.00144452	0.00141585	0.00385917	0.0013004	0.00065436	0	0.00209306	0.00417653	0	0	0	0	0	0	0.00240025	0.0149662	0.00526637	0.00950279	0.0041845	0.000513579	0	0	0	0.00505057	0.0060983	0.00247956	0.000945765	0	0	0.00104735	0	0.00519859	0	0.000752525	0	0	0	0	0.00122445	0.00322128	0.000564879	0.0016955
Bacteria;Actinobacteria;Actinobacteria;Corynebacteriales;Segniliparaceae;Segniliparus;Segniliparus	0	0.00141585	0	0	0	0	0	0.00139218	0	0	0	0	0	0.000924522	0	0.000787693	0	0.00105587	0	0	0	0	0	0	0	0	0	0	0	0	0	0.000519859	0.00128208	0	0.00225499	0	0	0.00170515	0	0.000644255	0	0.000847752
Bacteria;Actinobacteria;Actinobacteria;Corynebacteriales;Tsukamurellaceae;Tsukamurella;Tsukamurella	0.0101117	0.0127426	0.0154367	0.00520161	0.00458052	0.0053257	0.00523264	0.00835306	0.00424238	0.00177434	0.00105331	0.00353986	0.000988367	0.0101697	0.00800083	0.00708924	0.00526637	0.00105587	0.0058583	0.00410863	0.00635719	0.00783103	0.00470892	0.00378793	0.00243932	0.00495913	0.00236441	0.00186456	0.00281844	0.00261838	0.00407548	0.00415887	0.00598303	0.0030101	0	0	0.00220466	0.00341029	0.00244891	0.00386553	0.00564879	0.00678202
Bacteria;Actinobacteria;Actinobacteria;Frankiales;Acidothermaceae;Acidothermus;Acidothermus	0.0245569	0.0368121	0.0360189	0.0381451	0.0333724	0.0182596	0.00941876	0.0264513	0.00707064	0.0115332	0.0205396	0.0141595	0.0222383	0.104471	0.0712074	0.818413	0.289124	0.214341	0.14311	0.0143802	0.0211906	0.0145433	0.0158391	0.657837	0.434199	0.501699	0.008039	0.0046614	0.0150317	0.00523675	0.0774341	0.47775	0.044018	0.0361212	0.00751665	0.0106399	0.00440932	0.00682058	0.00979564	0.0483191	0.014122	0.0110208
Bacteria;Actinobacteria;Actinobacteria;Frankiales;Cryptosporangiaceae;Cryptosporangium;Cryptosporangium	0.0158898	0.0212377	0.0128639	0.0143044	0.00850668	0.00380407	0.00941876	0.00696088	0.00565651	0.00709736	0.00526657	0.0106196	0.00790694	0.021264	0.00560058	0.0141785	0.00579301	0.00739106	0.00753211	0.00770369	0.00918261	0.00447487	0.00898976	0.00505057	0.00487864	0.00413261	0.00520171	0.0046614	0.00939479	0.00733146	0.00407548	0.00467873	0.00854719	0.0090303	0.00601332	0.00303998	0.00110233	0.00682058	0.0122445	0.0103081	0.00564879	0.0127163
Bacteria;Actinobacteria;Actinobacteria;Frankiales;Cryptosporangiaceae;Fodinicola;Fodinicola	0.0274459	0.0481389	0.0398781	0.0346774	0.0268288	0.0167379	0.0167445	0.0180983	0.00565651	0.0115332	0.0110598	0.0188793	0.0143313	0.0360564	0.0232024	0.0315077	0.0131659	0.00844693	0.0196672	0.0179753	0.0254288	0.0190182	0.0141268	0.0328287	0.0280522	0.0355404	0.0108763	0.00932279	0.021608	0.0151866	0.00815096	0.0270326	0.016667	0.0112879	0.00901998	0.00607995	0.00440932	0.0136412	0.0159179	0.00708681	0.0118625	0.0152595
Bacteria;Actinobacteria;Actinobacteria;Frankiales;Frankiaceae;Frankia;Frankia	0.2109	0.195387	0.207109	0.166885	0.129563	0.0418448	0.0826758	0.0974523	0.0848476	0.0975887	0.0468724	0.0908565	0.029651	0.102622	0.0624065	0.130757	0.0463441	0.0274525	0.0414266	0.0934714	0.108779	0.0906162	0.0415242	0.0871223	0.0731797	0.0743869	0.0614747	0.0652595	0.064824	0.0528912	0.0584152	0.066022	0.0376076	0.0308535	0.0435966	0.0395197	0.0165349	0.0434812	0.0685695	0.0450979	0.0672206	0.0457786
Bacteria;Actinobacteria;Actinobacteria;Frankiales;Geodermatophilaceae;Blastococcus;Blastococcus	0.158898	0.179813	0.149221	0.40009	0.230989	0.114122	0.0753501	0.0487262	0.0296967	0.0665377	0.0832118	0.180533	0.0741275	0.150697	0.0752078	0.168566	0.0811021	0.0939721	0.0924775	0.125313	0.115842	0.102922	0.136987	0.325762	0.269545	0.256222	0.0714053	0.0773792	0.155953	0.0706962	0.0815096	0.266168	0.125644	0.0948181	0.0503616	0.0509196	0.0474002	0.0844047	0.232646	0.157843	0.307859	0.207699
Bacteria;Actinobacteria;Actinobacteria;Frankiales;Geodermatophilaceae;Geodermatophilus;Geodermatophilus	0.0202233	0.056634	0.0578875	0.0346774	0.0366442	0.00760815	0.0219771	0.0278435	0.00565651	0.00975887	0.0126398	0.0100296	0.0138371	0.133131	0.0568059	0.0346585	0.0147458	0.00950279	0.0163196	0.0143802	0.0169525	0.0134246	0.0136987	0.0328287	0.0451275	0.0338874	0.008039	0.0121196	0.0122132	0.00523675	0.09917	0.0374298	0.042736	0.0496666	0.0150333	0.00607995	0.00661398	0.011936	0.0183668	0.0360783	0.0316332	0.0211938
Bacteria;Actinobacteria;Actinobacteria;Frankiales;Geodermatophilaceae;Modestobacter;Modestobacter	0.00577809	0.0127426	0.0115775	0.00996974	0.0111241	0.00760815	0.00523264	0.00974523	0.00989889	0.010646	0.0110598	0.0171093	0.00395347	0.0120188	0.00880092	0.02048	0.0131659	0.0063352	0.0125535	0.00616295	0.0113017	0.00223744	0.0124144	0.00757585	0.0121966	0.0123978	0.00898477	0.0130519	0.0122132	0.00733146	0.00679246	0.010917	0.00512831	0.00677272	0.00826831	0.00987992	0.00992096	0.0102309	0.0110201	0.0103081	0.00960295	0.00678202
Bacteria;Actinobacteria;Actinobacteria;Frankiales;Nakamurellaceae;Humicoccus;Humicoccus	0.0231124	0.0311487	0.0257278	0.0104032	0.0098154	0.00380407	0.0136049	0.0222748	0.00282825	0.00621019	0.00157997	0.000589977	0.000988367	0.0101697	0.00160017	0.0181169	0.00157991	0.00422346	0.00209225	0.00359505	0.00565083	0.00559359	0.00214042	0.00252528	0.0060983	0.00578565	0.000945765	0.00186456	0.00187896	0.0020947	0	0.00467873	0.00128208	0.000752525	0.0127783	0.00151999	0.00330699	0.0102309	0.00244891	0.00193277	0.00451903	0.00423876
Bacteria;Actinobacteria;Actinobacteria;Frankiales;Nakamurellaceae;Nakamurella;Nakamurella	0.0173343	0.0169902	0.0308733	0.0290423	0.0255201	0.0197812	0.017791	0.0167061	0.00848476	0.0115332	0.0100065	0.0200592	0.013343	0.019415	0.0144015	0.242609	0.0963746	0.0918603	0.0477033	0.0102716	0.0141271	0.0123059	0.0218323	0.215912	0.160995	0.198365	0.0146594	0.00559368	0.00657635	0.0062841	0.0163019	0.192348	0.0158123	0.0135454	0.0105233	0.00987992	0.00440932	0.0153463	0.0146935	0.0180391	0.0101678	0.00932527
Bacteria;Actinobacteria;Actinobacteria;Frankiales;Nakamurellaceae;Saxeibacter;Saxeibacter	0.0245569	0.0382279	0.0295869	0.0112701	0.0170134	0.00989059	0.0125583	0.0208826	0.00141413	0.00266151	0.00473991	0.00117995	0.00197673	0.021264	0.00800083	0.0228431	0.00737292	0.00422346	0.0050214	0.00410863	0.00635719	0.00671231	0.00342467	0.0126264	0.00853763	0.0115713	0	0.00186456	0.00375792	0.00157103	0	0.00727802	0.00256416	0.00150505	0.0105233	0.00303998	0.00881863	0.0136412	0.00612227	0.00322128	0.018641	0.00847752
Bacteria;Actinobacteria;Actinobacteria;Frankiales;Sporichthyaceae;Sporichthya;Sporichthya	0.0158898	0.0198219	0.0115775	0.00910281	0.0130872	0.00380407	0.00418611	0.00417653	0.00707064	0.010646	0.00210663	0.00884966	0.00543602	0.0249621	0.00720075	0.0346585	0.0105327	0.00950279	0.0133904	0.0112987	0.012008	0.0100685	0.0081336	0.0113638	0.0207342	0.0140509	0.008039	0.00186456	0.00469739	0.00680778	0.0122264	0.0166355	0.0162397	0.0173081	0.00450999	0.00303998	0.0077163	0.00511544	0.00857118	0.0225489	0.00847319	0.00593427
Bacteria;Actinobacteria;Actinobacteria;Glycomycetales;Glycomycetaceae;Glycomyces;Glycomyces	0	0	0	0	0	0	0	0	0	0	0	0	0	0	0	0	0	0	0	0	0	0	0	0.00126264	0	0	0	0	0	0.000523675	0	0	0	0	0	0	0	0	0	0	0.000564879	0
Bacteria;Actinobacteria;Actinobacteria;Glycomycetales;Glycomycetaceae;Haloglycomyces;Haloglycomyces	0	0	0	0	0	0	0	0	0	0	0	0	0	0	0	0	0	0	0	0	0	0	0.000428084	0	0	0	0	0	0	0	0	0	0	0	0	0	0	0	0	0	0	0
Bacteria;Actinobacteria;Actinobacteria;Kineosporiales;Kineosporiaceae;Angustibacter;Angustibacter	0	0.00141585	0.0102911	0.0143044	0.00523488	0.00304326	0.00104653	0.00417653	0	0.00709736	0.00473991	0.00648975	0.00197673	0.00277357	0.00320033	0.00551385	0.00368646	0.00527933	0.0058583	0.00102716	0.00565083	0.00783103	0.00770551	0.00631321	0.00243932	0.00330609	0.00331018	0.00279684	0.0112737	0.00261838	0.00135849	0.00727802	0.00128208	0.000752525	0.00375832	0.00455996	0	0.00170515	0.00122445	0.00128851	0.00395415	0.000847752
Bacteria;Actinobacteria;Actinobacteria;Kineosporiales;Kineosporiaceae;bacterium_Ellin5024;bacterium_Ellin5024	0.00144452	0.00424755	0.00643194	0.00433467	0.0157046	0.00304326	0.00418611	0.00417653	0	0.00266151	0.00105331	0.00589977	0.00148255	0.0147924	0.0112012	0.00630154	0.00473974	0.00422346	0.00292915	0.00359505	0.00565083	0.0201369	0.0025685	0.00252528	0.00365898	0.00330609	0.00141865	0.000932279	0.000939479	0.000523675	0.00407548	0.00363901	0.00555567	0.00376262	0.00150333	0.000759994	0	0.00170515	0.00244891	0.00386553	0.00451903	0.00423876
Bacteria;Actinobacteria;Actinobacteria;Kineosporiales;Kineosporiaceae;Kineococcus;Kineococcus	0.00433357	0.0028317	0.00385917	0.00606854	0.0065436	0.00456489	0.00418611	0.0055687	0	0.00266151	0.00421325	0.00412984	0.0029651	0.00277357	0.0048005	0.00787693	0.0042131	0.00211173	0.00543985	0.00359505	0.00423813	0.00111872	0.00385276	0.00378793	0.00121966	0.00413261	0.00189153	0.000932279	0.00657635	0.00314205	0.00543397	0.00155958	0.00555567	0.00677272	0.00751665	0.00151999	0.00220466	0.00341029	0.00367336	0.0057983	0.00451903	0.00254326
Bacteria;Actinobacteria;Actinobacteria;Kineosporiales;Kineosporiaceae;Kineosporia;Kineosporia	0.0101117	0.0141585	0.0154367	0.0156048	0.0111241	0.00760815	0.00941876	0.0125296	0.00141413	0.0088717	0.00842651	0.00412984	0.00345928	0.021264	0.0152016	0.03072	0.0215921	0.0105587	0.0188303	0.00462221	0.0155398	0.00335616	0.00599318	0.00631321	0.0121966	0.0132243	0.00472883	0	0.00375792	0.0020947	0.00815096	0.00935745	0.00811983	0.00752525	0.0105233	0.00607995	0.00220466	0.00852573	0.00489782	0.0115966	0.0124273	0.00254326
Bacteria;Actinobacteria;Actinobacteria;Kineosporiales;Kineosporiaceae;Pseudokineococcus;Pseudokineococcus	0.00288905	0.00991094	0.00128639	0.0026008	0.00523488	0.00228244	0.00104653	0.00139218	0.00141413	0	0	0	0.000988367	0.00184904	0.00160017	0.00315077	0.000526637	0.00105587	0.000836901	0.00154074	0.000706354	0	0.00128425	0.00505057	0	0.00165304	0.000472883	0.000932279	0.00469739	0.000523675	0.00271699	0.00207943	0.00256416	0.0060202	0.00150333	0	0	0.00255772	0.00367336	0.00257702	0.00451903	0.00254326
Bacteria;Actinobacteria;Actinobacteria;Kineosporiales;Kineosporiaceae;Quadrisphaera;Quadrisphaera	0.00433357	0.0056634	0.00514555	0.00520161	0.0117785	0.00380407	0.00313959	0.0055687	0	0.00177434	0.00210663	0.00294989	0	0.00277357	0.00400042	0.00708924	0.00263319	0.0031676	0.00292915	0.00205432	0.00494448	0.00223744	0.00342467	0.00252528	0.00121966	0.00578565	0.000945765	0.00372912	0.000939479	0.00261838	0	0.00363901	0.00128208	0.0030101	0.00150333	0.00151999	0.00110233	0.00255772	0.00489782	0.00322128	0.00225952	0.0016955
Bacteria;Actinobacteria;Actinobacteria;Micrococcales;Beutenbergiaceae;Beutenbergia;Beutenbergia	0.00144452	0	0	0	0	0	0	0.00139218	0	0	0.000526657	0.000589977	0	0.00462261	0.0048005	0.0110277	0.00210655	0.0031676	0.00209225	0	0	0	0.000856168	0.00252528	0	0.00165304	0	0	0	0	0	0.00415887	0.000854719	0	0	0.000759994	0	0	0.00122445	0.000644255	0	0.000847752
Bacteria;Actinobacteria;Actinobacteria;Micrococcales;Beutenbergiaceae;Miniimonas;Miniimonas	0	0	0.00128639	0	0	0	0	0	0	0.00088717	0	0	0	0	0.000800083	0	0	0	0	0	0	0	0.000856168	0.00126264	0	0	0.000472883	0	0	0	0.00271699	0.000519859	0.00042736	0	0	0	0	0	0.00122445	0.000644255	0	0
Bacteria;Actinobacteria;Actinobacteria;Micrococcales;Beutenbergiaceae;Salana;Salana	0.00144452	0.00141585	0.00128639	0.0013004	0	0	0.00209306	0	0.00141413	0	0.000526657	0	0.000988367	0	0	0.00315077	0.00157991	0.00105587	0.00125535	0	0.000706354	0	0	0.00126264	0	0	0	0	0	0	0	0.00103972	0	0	0	0.000759994	0	0.000852573	0	0	0.000564879	0.0016955
Bacteria;Actinobacteria;Actinobacteria;Micrococcales;Beutenbergiaceae;Serinibacter;Serinibacter	0	0	0.00128639	0	0	0	0	0	0	0	0	0	0	0	0.000800083	0	0.000526637	0	0.00041845	0	0	0	0.000856168	0	0	0	0	0	0	0	0	0.000519859	0.00042736	0	0	0	0	0	0	0.000644255	0	0
Bacteria;Actinobacteria;Actinobacteria;Micrococcales;Bogoriellaceae;Bogoriella;Bogoriella	0	0	0	0	0	0	0	0	0	0	0	0	0	0	0	0.000787693	0	0	0	0	0	0	0	0	0	0	0	0	0	0	0	0	0	0.000752525	0	0	0	0	0	0	0	0
Bacteria;Actinobacteria;Actinobacteria;Micrococcales;Bogoriellaceae;Georgenia;Georgenia	0	0.0028317	0.00257278	0.00173387	0.00130872	0	0	0	0	0.00177434	0.00157997	0.00117995	0.000988367	0.00554713	0.0048005	0.0236308	0.00737292	0.00527933	0.00376605	0.00308147	0.000706354	0.00111872	0.00214042	0.00757585	0.0109769	0.00495913	0.0028373	0	0	0.00157103	0	0.00779788	0.00170944	0.00225757	0	0.000759994	0.00110233	0.00170515	0.00244891	0.00128851	0.000564879	0.00339101
Bacteria;Actinobacteria;Actinobacteria;Micrococcales;Brevibacteriaceae;Brevibacterium;Brevibacterium	0.00433357	0.0028317	0.00514555	0.000433467	0.00065436	0.00152163	0.00313959	0	0	0.00088717	0.00157997	0.00235991	0	0.000924522	0.00160017	0	0.00526637	0	0	0.00102716	0	0	0.000428084	0.00126264	0	0	0.00236441	0	0.000939479	0.000523675	0.00135849	0.00519859	0	0.000752525	0.00150333	0.000759994	0.00330699	0	0	0	0.000564879	0
Bacteria;Actinobacteria;Actinobacteria;Micrococcales;Cellulomonadaceae;Actinotalea;Actinotalea	0.00288905	0.0028317	0.00128639	0.000866934	0.00392616	0.000760815	0.00418611	0.00278435	0	0.00177434	0.00105331	0.00412984	0.0029651	0.0249621	0.00800083	0.0110277	0.0042131	0.00105587	0.0016738	0.00205432	0.00211906	0	0	0.00126264	0.00365898	0.00247956	0.000945765	0	0.000939479	0.000523675	0.0203774	0.00571844	0.0115387	0.00526767	0	0	0	0.000852573	0	0.00644255	0.00621367	0.00254326
Bacteria;Actinobacteria;Actinobacteria;Micrococcales;Cellulomonadaceae;Cellulomonas;Cellulomonas	0.00866714	0.0028317	0.00900472	0.00736894	0.00261744	0.00456489	0.00941876	0.0055687	0	0.00443585	0.00315994	0.00235991	0.00444765	0.0083207	0.00880092	0.04096	0.0147458	0.0137263	0.0108797	0.00154074	0.00282542	0	0.00214042	0.0126264	0.00487864	0.00495913	0.000945765	0.00186456	0.000939479	0	0.0190189	0.0103972	0.00641039	0.00451515	0.00526165	0.00151999	0.00220466	0.00255772	0.00489782	0.00837532	0.0112976	0.00254326
Bacteria;Actinobacteria;Actinobacteria;Micrococcales;Cellulomonadaceae;Demequina;Demequina	0.0216678	0.0538023	0.0411644	0.0572177	0.0523488	0.012173	0.019884	0.0389809	0	0.00443585	0.00473991	0.00471982	0.0247092	0.137754	0.0752078	0.14336	0.078469	0.0496257	0.0326391	0.0107852	0.0331987	0.0167808	0.0231165	0.136365	0.102452	0.0694278	0.00662036	0.00559368	0.0112737	0.00471308	0.165736	0.0748596	0.0705143	0.0308535	0.0142816	0.00455996	0.00220466	0.00852573	0.0110201	0.0496076	0.0847319	0.0118685
Bacteria;Actinobacteria;Actinobacteria;Micrococcales;Cellulomonadaceae;Oerskovia;Oerskovia	0	0.00141585	0	0	0	0	0	0	0	0.00088717	0.000526657	0.000589977	0	0	0.000800083	0	0	0.00105587	0.00041845	0	0	0	0	0	0	0	0	0.000932279	0	0	0	0	0	0	0.000751665	0.000759994	0	0	0	0	0	0
Bacteria;Actinobacteria;Actinobacteria;Micrococcales;Cellulomonadaceae;Tropheryma;Tropheryma	0	0	0	0.000866934	0	0.00152163	0	0	0	0.00088717	0.000526657	0.000589977	0	0.000924522	0	0.00157539	0.00315982	0	0.000836901	0.00205432	0	0.00111872	0.000856168	0	0.00121966	0	0.00236441	0	0.000939479	0.0020947	0.00135849	0.00207943	0.0021368	0.000752525	0.00150333	0.00151999	0	0	0	0.00128851	0	0
Bacteria;Actinobacteria;Actinobacteria;Micrococcales;Dermabacteraceae;Brachybacterium;Brachybacterium	0	0	0.00900472	0	0.00392616	0.00304326	0.0073257	0.00139218	0.00141413	0.00177434	0.00157997	0.00176993	0	0.00184904	0.00160017	0.00551385	0.00526637	0.00105587	0	0.000513579	0.00141271	0	0.00599318	0.0265155	0.00121966	0.00330609	0.00189153	0.00279684	0	0.00104735	0.00679246	0.00415887	0.00512831	0	0.00225499	0.000759994	0.00220466	0.00255772	0	0.00322128	0.00225952	0.000847752
Bacteria;Actinobacteria;Actinobacteria;Micrococcales;Dermabacteraceae;Dermabacter;Dermabacter	0	0	0	0	0	0.000760815	0.00209306	0	0	0	0.000526657	0	0	0	0	0	0	0	0.000836901	0	0	0	0	0	0.00121966	0	0	0	0	0	0	0	0	0	0	0	0	0	0	0	0	0
Bacteria;Actinobacteria;Actinobacteria;Micrococcales;Dermabacteraceae;Devriesea;Devriesea	0	0	0	0	0.00065436	0	0	0	0	0	0	0	0	0	0	0	0	0	0	0	0	0	0	0	0.00121966	0	0	0	0	0	0	0.000519859	0	0	0	0	0	0	0	0	0.000564879	0
Bacteria;Actinobacteria;Actinobacteria;Micrococcales;Dermacoccaceae;Branchiibius;Branchiibius	0	0	0	0	0	0	0	0	0	0	0	0	0	0	0	0	0	0	0	0	0	0	0	0	0	0	0	0	0	0	0	0	0	0.000752525	0	0	0	0	0	0.000644255	0	0
Bacteria;Actinobacteria;Actinobacteria;Micrococcales;Dermacoccaceae;Demetria;Demetria	0	0	0	0	0	0	0	0	0	0	0	0	0	0	0	0.000787693	0.000526637	0.00105587	0	0	0.000706354	0	0	0.00126264	0.00121966	0	0	0	0	0	0.00135849	0	0	0	0	0	0	0	0	0	0	0
Bacteria;Actinobacteria;Actinobacteria;Micrococcales;Dermacoccaceae;Dermacoccus;Dermacoccus	0	0.00141585	0	0	0.00065436	0	0	0	0	0	0	0.00176993	0	0.000924522	0	0.00236308	0.00105327	0	0	0	0.000706354	0	0.00214042	0.00252528	0	0	0.000945765	0	0	0	0.00271699	0.000519859	0.0042736	0.00225757	0.000751665	0	0	0	0.00122445	0.00193277	0.00112976	0.0016955
Bacteria;Actinobacteria;Actinobacteria;Micrococcales;Dermacoccaceae;Kytococcus;Kytococcus	0	0	0	0	0	0	0	0	0	0	0	0	0.000494183	0.000924522	0.000800083	0	0.00105327	0.00105587	0.00041845	0	0	0	0.000856168	0	0	0	0	0	0.00187896	0	0.00135849	0.00155958	0.00042736	0	0	0	0	0	0	0	0.000564879	0
Bacteria;Actinobacteria;Actinobacteria;Micrococcales;Dermacoccaceae;Luteipulveratus;Luteipulveratus	0.00144452	0	0	0.000433467	0.00065436	0	0	0	0	0	0.000526657	0.000589977	0	0	0	0.000787693	0.000526637	0.00105587	0.0016738	0	0	0	0.000428084	0	0	0	0	0	0	0.000523675	0	0.000519859	0.00042736	0.000752525	0.000751665	0.000759994	0	0	0	0	0	0
Bacteria;Actinobacteria;Actinobacteria;Micrococcales;Dermacoccaceae;Yimella;Yimella	0	0	0	0	0.00130872	0	0	0	0.00141413	0	0	0	0	0	0	0	0.00105327	0	0.00041845	0	0.00141271	0	0	0	0	0	0	0	0	0	0	0	0	0	0	0	0	0	0	0.000644255	0	0
Bacteria;Actinobacteria;Actinobacteria;Micrococcales;Dermatophilaceae;Dermatophilus;Dermatophilus	0	0.00141585	0	0.000433467	0.00065436	0	0.00209306	0	0	0	0	0.00117995	0	0	0	0.00157539	0.00210655	0.00211173	0.00041845	0	0	0.00111872	0.000428084	0	0.00121966	0	0	0	0.00187896	0	0.00135849	0.000519859	0	0.000752525	0	0.000759994	0	0.000852573	0	0	0	0
Bacteria;Actinobacteria;Actinobacteria;Micrococcales;Dermatophilaceae;Kineosphaera;Kineosphaera	0	0	0	0	0	0	0	0	0	0	0	0	0.000494183	0	0	0.000787693	0	0	0.00041845	0	0	0	0.000428084	0.00252528	0	0	0	0	0	0	0	0.000519859	0	0	0	0	0	0	0	0.000644255	0	0
Bacteria;Actinobacteria;Actinobacteria;Micrococcales;Dermatophilaceae;Mobilicoccus;Mobilicoccus	0	0	0	0	0	0	0	0	0	0.00088717	0	0	0.000494183	0	0	0.000787693	0.000526637	0.00105587	0.00041845	0	0	0	0.000428084	0	0.00121966	0	0	0	0	0	0	0.000519859	0	0	0	0	0	0	0	0.000644255	0	0
Bacteria;Actinobacteria;Actinobacteria;Micrococcales;Dermatophilaceae;Piscicoccus;Piscicoccus	0	0	0	0.000433467	0	0	0	0	0	0	0	0	0.000494183	0	0	0.00157539	0	0	0	0	0	0	0	0.00126264	0.00121966	0.000826521	0.000472883	0.00186456	0	0	0	0	0	0	0	0	0	0	0	0	0.000564879	0
Bacteria;Actinobacteria;Actinobacteria;Micrococcales;Intrasporangiaceae;Arsenicicoccus;Arsenicicoccus	0	0.00141585	0	0	0.00065436	0.000760815	0	0	0	0	0	0	0	0.000924522	0	0	0.000526637	0	0	0	0	0	0	0	0.00243932	0	0	0	0	0	0	0.00103972	0	0	0	0	0	0	0	0	0	0
Bacteria;Actinobacteria;Actinobacteria;Micrococcales;Intrasporangiaceae;Fodinibacter;Fodinibacter	0	0	0	0.0026008	0	0.000760815	0.00104653	0	0	0.00177434	0.000526657	0	0.000494183	0.00369809	0.00160017	0.0149662	0.0084262	0.00527933	0.0050214	0	0.00141271	0	0.000856168	0	0.00121966	0.00247956	0	0	0	0	0	0.00103972	0.00042736	0	0	0.000759994	0	0	0.00122445	0	0.000564879	0
Bacteria;Actinobacteria;Actinobacteria;Micrococcales;Intrasporangiaceae;Humibacillus;Humibacillus	0	0	0.00257278	0.000433467	0	0.000760815	0.00104653	0	0	0.00088717	0.000526657	0	0	0.00277357	0	0.00315077	0	0.00211173	0.0016738	0	0	0	0.000428084	0	0	0	0	0	0	0	0	0.000519859	0.00042736	0.00150505	0	0	0	0	0	0.000644255	0	0
Bacteria;Actinobacteria;Actinobacteria;Micrococcales;Intrasporangiaceae;Intrasporangium;Intrasporangium	0	0	0.00128639	0	0	0	0	0	0	0	0	0	0	0	0.000800083	0.00236308	0.00210655	0	0	0	0	0	0	0.00126264	0	0	0	0	0	0	0	0.00103972	0	0.000752525	0	0	0	0	0	0.000644255	0	0
Bacteria;Actinobacteria;Actinobacteria;Micrococcales;Intrasporangiaceae;Janibacter;Janibacter	0.0130007	0.0325645	0.0347325	0.00953628	0.00588924	0.00380407	0.0136049	0.0139218	0.00424238	0.00354868	0.00210663	0.00117995	0.018779	0.21264	0.0880092	0.14336	0.0521371	0.039067	0.0238517	0.0200296	0.021897	0.0469862	0.0149829	0.049243	0.0268325	0.0247956	0.00189153	0.000932279	0.0103343	0.00366573	0.164378	0.0218341	0.0833351	0.0556868	0.00676498	0.00227998	0.00330699	0.00341029	0.0159179	0.0785991	0.0299386	0.0237371
Bacteria;Actinobacteria;Actinobacteria;Micrococcales;Intrasporangiaceae;Knoellia;Knoellia	0.00144452	0.00141585	0.00514555	0.00476814	0	0	0	0.00417653	0	0	0	0	0.00444765	0.0471506	0.0224023	0.0346585	0.00947947	0.0063352	0.00878746	0.00924442	0.00918261	0.00894975	0.00299659	0.00505057	0.00975729	0.00661217	0.000472883	0.000932279	0	0	0.0135849	0.00779788	0.0115387	0.0090303	0	0.00151999	0	0.000852573	0.00244891	0.0141736	0.00903807	0.00423876
Bacteria;Actinobacteria;Actinobacteria;Micrococcales;Intrasporangiaceae;Lapillicoccus;Lapillicoccus	0	0	0.00257278	0.000433467	0	0	0.00104653	0.00278435	0	0.00088717	0.000526657	0	0.000494183	0.00924522	0.00320033	0.0212677	0.0100061	0.00211173	0.00711366	0.000513579	0.00141271	0.00111872	0.000856168	0.00631321	0.00365898	0.00330609	0	0	0	0	0.00679246	0.00571844	0.00598303	0.00150505	0	0	0	0	0.00367336	0.00322128	0.000564879	0
Bacteria;Actinobacteria;Actinobacteria;Micrococcales;Intrasporangiaceae;Ornithinicoccus;Ornithinicoccus	0.00144452	0	0	0	0	0.000760815	0	0	0	0	0	0	0	0	0.000800083	0.000787693	0.000526637	0	0	0.000513579	0	0	0	0	0.00121966	0	0.000945765	0	0.000939479	0	0	0.00103972	0.00042736	0	0	0.000759994	0	0	0	0	0.00169464	0
Bacteria;Actinobacteria;Actinobacteria;Micrococcales;Intrasporangiaceae;Ornithinimicrobium;Ornithinimicrobium	0.00144452	0	0.00128639	0.000433467	0.00065436	0.00304326	0	0.00139218	0.00141413	0.00177434	0	0	0	0.00277357	0.0112012	0.0118154	0.00526637	0.0031676	0.0016738	0.000513579	0.000706354	0.00111872	0.00385276	0.00505057	0.00121966	0.00247956	0.000472883	0.00372912	0	0.00157103	0.00815096	0.00311915	0.00299152	0.0030101	0	0	0	0	0	0	0.000564879	0
Bacteria;Actinobacteria;Actinobacteria;Micrococcales;Intrasporangiaceae;Oryzihumus;Oryzihumus	0	0.00141585	0.00128639	0	0.00130872	0	0.00104653	0.00139218	0	0	0	0.000589977	0	0	0	0.00315077	0.00105327	0	0.00041845	0	0	0	0	0	0	0.000826521	0	0.000932279	0	0	0	0.000519859	0	0.000752525	0.00150333	0	0	0	0.00122445	0.000644255	0	0.000847752
Bacteria;Actinobacteria;Actinobacteria;Micrococcales;Intrasporangiaceae;Phycicoccus;Phycicoccus	0.00144452	0	0	0.0013004	0.00065436	0.000760815	0.00104653	0.00139218	0.00282825	0.00088717	0.00210663	0.00117995	0.000494183	0	0	0.00630154	0.00473974	0.00422346	0.00209225	0.00102716	0	0	0.00214042	0.00126264	0.00243932	0.00330609	0.000472883	0	0.000939479	0	0.00135849	0.00103972	0	0.00150505	0	0	0	0.000852573	0.00122445	0.00128851	0.00395415	0
Bacteria;Actinobacteria;Actinobacteria;Micrococcales;Intrasporangiaceae;Serinicoccus;Serinicoccus	0	0.0028317	0.00128639	0.000866934	0.00065436	0.000760815	0.00104653	0.00139218	0	0.00177434	0.00105331	0.000589977	0	0.0110943	0.00560058	0.0110277	0.00315982	0	0.0025107	0.00154074	0.000706354	0.00335616	0	0.00378793	0.00243932	0	0	0.000932279	0.000939479	0.000523675	0.00950945	0.00363901	0.00512831	0.00376262	0	0.00151999	0	0	0.00612227	0.00386553	0.00451903	0.0016955
Bacteria;Actinobacteria;Actinobacteria;Micrococcales;Intrasporangiaceae;Terrabacter;Terrabacter	0	0	0.00128639	0	0.00065436	0	0	0.00139218	0	0	0	0	0	0	0	0.00315077	0	0	0	0	0	0	0	0	0	0	0.000472883	0.000932279	0	0	0	0	0.000854719	0.000752525	0	0	0	0	0	0	0	0
Bacteria;Actinobacteria;Actinobacteria;Micrococcales;Intrasporangiaceae;Terracoccus;Terracoccus	0	0	0	0.000433467	0	0	0	0	0	0	0	0	0	0.00184904	0	0	0	0	0	0	0	0	0	0	0	0	0	0	0	0	0.00135849	0.000519859	0	0.00225757	0	0	0	0	0	0	0	0
Bacteria;Actinobacteria;Actinobacteria;Micrococcales;Intrasporangiaceae;Tetrasphaera;Tetrasphaera	0.0115562	0.018406	0.0154367	0.013004	0.00916104	0.00608652	0.0146514	0.0125296	0.00424238	0.00443585	0.00526657	0.00943964	0.013343	0.0443771	0.028803	0.038597	0.0205389	0.00950279	0.00920591	0.00873084	0.0148334	0.0156621	0.00642126	0.0138891	0.0121966	0.0198365	0.00425594	0.00186456	0.00845531	0.00366573	0.0326038	0.0140362	0.0410265	0.0127929	0.00826831	0.00759994	0.00330699	0.00596801	0.0146935	0.0315685	0.0146869	0.00932527
Bacteria;Actinobacteria;Actinobacteria;Micrococcales;Jonesiaceae;Jonesia;Jonesia	0	0	0	0.000433467	0	0.00152163	0	0	0	0	0.000526657	0	0	0	0.000800083	0.000787693	0.00157991	0	0.000836901	0	0	0	0	0.00505057	0.00121966	0.000826521	0	0	0	0	0	0.00207943	0.00042736	0	0	0.000759994	0.00110233	0	0.00122445	0	0.00112976	0
Bacteria;Actinobacteria;Actinobacteria;Micrococcales;Microbacteriaceae;Agreia;Agreia	0	0	0	0	0	0	0	0	0	0	0	0	0	0	0	0	0	0	0	0.000513579	0	0	0	0	0	0	0	0	0	0	0	0	0	0	0	0	0	0	0	0	0	0
Bacteria;Actinobacteria;Actinobacteria;Micrococcales;Microbacteriaceae;Agrococcus;Agrococcus	0.00144452	0.0028317	0.00257278	0.00216734	0.00196308	0.00228244	0.00104653	0.00835306	0.00282825	0.00088717	0.00105331	0.0147494	0.000494183	0.000924522	0.00160017	0.000787693	0.000526637	0.00105587	0.0016738	0.00205432	0.00494448	0.00223744	0.00385276	0.00126264	0.00121966	0	0	0.000932279	0.000939479	0.000523675	0.00135849	0.00207943	0.0021368	0.000752525	0	0	0	0.000852573	0	0.00193277	0.00112976	0
Bacteria;Actinobacteria;Actinobacteria;Micrococcales;Microbacteriaceae;Agromyces;Agromyces	0.00577809	0.00707925	0.00514555	0.00866934	0.0104698	0.0053257	0.00627917	0.00278435	0.00282825	0.00532302	0.00315994	0.00471982	0.0029651	0.00647165	0.00640067	0.0181169	0.00631965	0.0031676	0.0041845	0.00410863	0.00565083	0.00223744	0.00470892	0.00757585	0.00365898	0.0107448	0.00851189	0.00745823	0.00469739	0.00680778	0.00135849	0.00831774	0.00384624	0.00150505	0.00977164	0.00227998	0.00330699	0.00426287	0.00244891	0.00450979	0.00508391	0.00423876
Bacteria;Actinobacteria;Actinobacteria;Micrococcales;Microbacteriaceae;Alpinimonas;Alpinimonas	0.00288905	0	0.00385917	0.0026008	0.00130872	0.00228244	0.00104653	0.00278435	0	0	0	0.000589977	0.00247092	0.00277357	0.00160017	0.0921601	0.0389712	0.0306201	0.0184118	0.00154074	0.000706354	0.00111872	0.00342467	0.0568189	0.0317112	0.0462852	0	0.000932279	0	0.00157103	0	0.0519859	0	0.0030101	0	0	0.00110233	0.00170515	0	0.00193277	0.00169464	0
Bacteria;Actinobacteria;Actinobacteria;Micrococcales;Microbacteriaceae;Amnibacterium;Amnibacterium	0	0.0028317	0.00771833	0.0039012	0.00523488	0.00684733	0	0.00278435	0	0.00177434	0.000526657	0	0.000988367	0.00647165	0.0168017	0.0748308	0.0273851	0.0211173	0.0108797	0.00154074	0.00635719	0.00111872	0.00214042	0.0643948	0.0500061	0.0595095	0.000472883	0	0.00187896	0.000523675	0.00135849	0.0504263	0.00470096	0.0060202	0.00225499	0	0.00330699	0.00255772	0	0.00450979	0.00395415	0.0016955
Bacteria;Actinobacteria;Actinobacteria;Micrococcales;Microbacteriaceae;Candidatus_Aquiluna;Candidatus_Aquiluna	0	0	0.00385917	0.0013004	0.00392616	0	0.00209306	0	0.00282825	0.00266151	0.000526657	0.00884966	0	0.00277357	0.000800083	0.00157539	0.00210655	0	0.000836901	0.00154074	0	0.00335616	0.00299659	0.00126264	0.00365898	0.000826521	0.000472883	0.000932279	0.00187896	0	0.00135849	0.00363901	0.00042736	0.000752525	0.00150333	0	0	0.000852573	0	0	0.00395415	0.0016955
Bacteria;Actinobacteria;Actinobacteria;Micrococcales;Microbacteriaceae;Candidatus_Flaviluna;Candidatus_Flaviluna	0	0	0.00257278	0.000433467	0.00065436	0	0	0	0	0.00088717	0.000526657	0.00117995	0	0.000924522	0.000800083	0.000787693	0.000526637	0	0	0.00102716	0	0	0.000428084	0	0.00121966	0.000826521	0.000472883	0	0	0.000523675	0.00135849	0.00103972	0	0	0.000751665	0	0	0	0.00122445	0.000644255	0.00112976	0
Bacteria;Actinobacteria;Actinobacteria;Micrococcales;Microbacteriaceae;Candidatus_Rhodoluna;Candidatus_Rhodoluna	0	0	0.00128639	0	0.00261744	0.00989059	0	0.00417653	0.00707064	0.00266151	0.0036866	0.0300889	0.000494183	0	0	0.00157539	0.00210655	0	0.0025107	0.00410863	0.0226033	0.0123059	0.00727743	0.00505057	0.00121966	0.00165304	0	0	0	0.00104735	0.00135849	0.000519859	0.00128208	0.000752525	0.00150333	0	0	0	0	0.00128851	0	0.000847752
Bacteria;Actinobacteria;Actinobacteria;Micrococcales;Microbacteriaceae;Clavibacter;Clavibacter	0	0	0	0.000433467	0	0	0.00104653	0.00278435	0	0	0	0	0	0	0	0.000787693	0	0	0.00041845	0	0	0	0	0	0	0	0	0	0	0	0	0.00103972	0	0	0	0.000759994	0	0	0	0	0	0
Bacteria;Actinobacteria;Actinobacteria;Micrococcales;Microbacteriaceae;Cryobacterium;Cryobacterium	0.00288905	0.0056634	0.00643194	0.00693547	0.00588924	0.0197812	0.0073257	0.00696088	0.00424238	0.0133075	0.0142197	0.0471982	0.0029651	0.00924522	0.00640067	0.0259939	0.0152725	0.0126704	0.00711366	0.0159209	0.0289605	0.0111872	0.00984593	0.017677	0.0146359	0.0148774	0.00567459	0.000932279	0.00469739	0.00471308	0.00407548	0.0114369	0.00811983	0.0060202	0.00375832	0.00607995	0.00551165	0.00170515	0.00489782	0.00515404	0.00677855	0.00847752
Bacteria;Actinobacteria;Actinobacteria;Micrococcales;Microbacteriaceae;Cryocola;Cryocola	0	0	0	0	0	0	0	0	0	0	0	0.00235991	0	0	0	0	0	0	0	0	0.000706354	0	0	0.00126264	0	0	0	0	0	0.00157103	0	0	0.00042736	0.00150505	0	0	0	0	0	0	0	0
Bacteria;Actinobacteria;Actinobacteria;Micrococcales;Microbacteriaceae;Curtobacterium;Curtobacterium	0.00144452	0.0028317	0.00257278	0.0013004	0.00196308	0.00228244	0.00104653	0.00278435	0.00282825	0.00266151	0.00421325	0.00353986	0.00197673	0.00739618	0.00160017	0.00472616	0.00315982	0.0031676	0.00292915	0	0.00211906	0.00223744	0.00128425	0.00631321	0.00121966	0.00330609	0.00378306	0	0	0.000523675	0.0135849	0.00467873	0.00470096	0.0030101	0.00225499	0.000759994	0.00110233	0.00255772	0	0.00193277	0.00338928	0.0016955
Bacteria;Actinobacteria;Actinobacteria;Micrococcales;Microbacteriaceae;Frigoribacterium;Frigoribacterium	0.00144452	0	0	0	0.00130872	0.00228244	0	0	0.00565651	0.0150819	0.00947982	0.26313	0.00148255	0.000924522	0	0.000787693	0	0	0	0.00873084	0.0353177	0.0100685	0.0171234	0	0	0	0.000472883	0.000932279	0	0.000523675	0.00135849	0	0.00042736	0.00225757	0.000751665	0.00151999	0	0	0	0	0.000564879	0.0016955
Bacteria;Actinobacteria;Actinobacteria;Micrococcales;Microbacteriaceae;Frondihabitans;Frondihabitans	0.00577809	0	0.00128639	0.0026008	0.00065436	0	0	0	0	0.00088717	0	0.000589977	0.000494183	0.000924522	0	0.00157539	0.00105327	0	0.00041845	0	0.00141271	0	0.000428084	0.00126264	0	0.000826521	0	0.000932279	0.000939479	0	0	0.000519859	0.00042736	0.00150505	0	0.000759994	0	0	0.00122445	0	0	0
Bacteria;Actinobacteria;Actinobacteria;Micrococcales;Microbacteriaceae;Glaciibacter;Glaciibacter	0	0.0028317	0.00257278	0	0	0	0	0.00139218	0	0.00088717	0.00105331	0.000589977	0.000494183	0.000924522	0.000800083	0.00157539	0.00157991	0	0.00125535	0	0.000706354	0	0.00128425	0.00252528	0	0.00247956	0.000472883	0	0.000939479	0	0	0	0.000854719	0	0	0	0	0	0.00122445	0.00128851	0	0.000847752
Bacteria;Actinobacteria;Actinobacteria;Micrococcales;Microbacteriaceae;Gram-positive_bacterium_str._121;Gram-positive_bacterium_str._121	0	0	0	0	0	0	0	0	0	0	0	0	0	0	0	0	0	0	0.00041845	0	0	0	0	0	0	0	0	0	0	0	0	0	0	0	0	0	0	0	0	0	0	0
Bacteria;Actinobacteria;Actinobacteria;Micrococcales;Microbacteriaceae;Gulosibacter;Gulosibacter	0	0	0	0	0.00065436	0.00380407	0	0.00139218	0.00141413	0.00088717	0.000526657	0.00294989	0.000494183	0	0	0	0	0	0.000836901	0.000513579	0.00141271	0	0.000856168	0	0	0	0.000472883	0	0.000939479	0	0	0.000519859	0.00042736	0.000752525	0.00150333	0	0	0	0.00122445	0.00128851	0.00112976	0
Bacteria;Actinobacteria;Actinobacteria;Micrococcales;Microbacteriaceae;Herbiconiux;Herbiconiux	0	0	0	0	0	0	0	0.00139218	0	0	0	0	0.000988367	0.00277357	0.00240025	0.00315077	0	0	0.0016738	0.00154074	0	0	0	0	0	0	0	0	0	0	0	0.00103972	0	0.000752525	0	0	0	0	0	0	0	0
Bacteria;Actinobacteria;Actinobacteria;Micrococcales;Microbacteriaceae;Humibacter;Humibacter	0	0	0	0	0	0.000760815	0	0	0	0.00088717	0.000526657	0.000589977	0	0	0	0.00787693	0.00157991	0.00105587	0.00041845	0	0	0	0	0.0126264	0.00975729	0.0140509	0.000945765	0	0	0	0	0.0088376	0	0	0	0	0	0	0	0.000644255	0	0
Bacteria;Actinobacteria;Actinobacteria;Micrococcales;Microbacteriaceae;Klugiella;Klugiella	0	0	0	0	0	0	0	0	0	0.00088717	0	0	0	0	0	0	0	0	0	0	0	0	0	0	0	0	0	0	0	0	0	0	0	0	0	0	0	0	0	0	0	0
Bacteria;Actinobacteria;Actinobacteria;Micrococcales;Microbacteriaceae;Labedella;Labedella	0	0	0.00385917	0	0.00130872	0.00152163	0.00104653	0.00139218	0	0	0.000526657	0	0.000988367	0.000924522	0	0.00315077	0	0	0.0016738	0.00154074	0.00141271	0.00111872	0.000428084	0.00126264	0.00121966	0.000826521	0.000945765	0	0	0.000523675	0.00135849	0.00103972	0.00128208	0	0	0.000759994	0	0.000852573	0	0.00193277	0.000564879	0
Bacteria;Actinobacteria;Actinobacteria;Micrococcales;Microbacteriaceae;Leifsonia;Leifsonia	0.00288905	0	0.00385917	0.000866934	0.0032718	0.0053257	0.00313959	0.00696088	0.00141413	0.00177434	0.00421325	0.0165194	0	0.000924522	0.0048005	0.0133908	0.00263319	0.00422346	0.0050214	0.00359505	0.00706354	0.00111872	0.00342467	0.00126264	0.00365898	0.00247956	0.000945765	0.000932279	0.00187896	0.00157103	0	0.00259929	0.00256416	0.0030101	0.00150333	0	0.00330699	0.00170515	0.00122445	0.00193277	0.0028244	0.00254326
Bacteria;Actinobacteria;Actinobacteria;Micrococcales;Microbacteriaceae;Leucobacter;Leucobacter	0	0.0028317	0.00257278	0.00433467	0.00785232	0.00608652	0.0073257	0.00417653	0	0.00177434	0.0036866	0.00176993	0	0.00369809	0.00320033	0.00866462	0.00526637	0.00950279	0.0033476	0.00410863	0.00565083	0.00111872	0.00385276	0.00378793	0.0060983	0.00330609	0.0028373	0.00279684	0	0	0.00815096	0.00571844	0.00299152	0.00451515	0.00150333	0.000759994	0	0.00170515	0.00122445	0.00322128	0.00225952	0.00254326
Bacteria;Actinobacteria;Actinobacteria;Micrococcales;Microbacteriaceae;Marisediminicola;Marisediminicola	0	0.00141585	0	0	0	0	0	0	0	0	0	0	0.000988367	0.000924522	0.00160017	0.00236308	0.00105327	0.00105587	0.00041845	0	0	0.00111872	0	0	0	0.000826521	0	0	0.000939479	0	0.00271699	0	0	0.000752525	0	0	0	0	0	0.00193277	0.000564879	0
Bacteria;Actinobacteria;Actinobacteria;Micrococcales;Microbacteriaceae;Microbacteriaceae;Microbacteriaceae	0	0	0	0	0.00196308	0.000760815	0	0	0	0	0.00210663	0.0100296	0	0	0	0	0	0	0.00041845	0.000513579	0.00282542	0	0.000428084	0	0	0	0	0	0	0	0	0	0	0	0	0	0	0	0	0	0.000564879	0.000847752
Bacteria;Actinobacteria;Actinobacteria;Micrococcales;Microbacteriaceae;Microbacterium;Microbacterium	0.00433357	0	0.0141503	0.00303427	0.0111241	0.00684733	0.0125583	0.0111374	0.00141413	0.00177434	0.00579322	0.00589977	0.00938949	0.0083207	0.00640067	0.00945232	0.0110594	0.00527933	0.00543985	0.00359505	0.00565083	0.00111872	0.00941785	0.0113638	0.00731797	0.0132243	0.00331018	0.00372912	0.00563687	0.0041894	0.0353208	0.014556	0.0247869	0.0165555	0.00601332	0.00151999	0.00440932	0	0.00367336	0.0212604	0.018641	0.00678202
Bacteria;Actinobacteria;Actinobacteria;Micrococcales;Microbacteriaceae;Microcella;Microcella	0	0	0	0	0.00065436	0	0	0	0	0	0	0	0	0	0	0	0	0	0.00041845	0	0	0	0	0	0	0	0	0	0	0	0	0	0	0	0	0	0	0	0	0	0	0
Bacteria;Actinobacteria;Actinobacteria;Micrococcales;Microbacteriaceae;MWH-Ta3;MWH-Ta3	0	0	0	0.000433467	0.00065436	0	0.00104653	0.00139218	0.00141413	0.00088717	0	0.000589977	0.000494183	0	0	0.000787693	0.00368646	0.00211173	0.000836901	0	0.00141271	0.00111872	0.000428084	0	0.00121966	0.000826521	0.000472883	0	0	0.00104735	0	0.00103972	0.000854719	0	0.000751665	0.000759994	0.00220466	0.000852573	0.00122445	0	0.000564879	0
Bacteria;Actinobacteria;Actinobacteria;Micrococcales;Microbacteriaceae;Mycetocola;Mycetocola	0	0	0.00385917	0	0	0	0	0.00139218	0	0	0.000526657	0	0	0.00184904	0	0.000787693	0	0.00211173	0	0	0	0	0	0.00252528	0	0	0.000472883	0	0	0	0	0.000519859	0	0	0	0	0	0	0	0.000644255	0	0
Bacteria;Actinobacteria;Actinobacteria;Micrococcales;Microbacteriaceae;Okibacterium;Okibacterium	0	0	0	0	0	0	0	0	0	0	0	0	0	0	0	0	0	0	0	0	0	0	0	0.00126264	0.00121966	0	0	0	0	0	0	0	0	0	0	0	0	0	0	0	0	0
Bacteria;Actinobacteria;Actinobacteria;Micrococcales;Microbacteriaceae;Plantibacter;Plantibacter	0	0	0	0	0.00065436	0	0	0	0	0	0	0	0	0	0	0	0	0	0	0.000513579	0	0	0	0.00126264	0	0.000826521	0	0	0	0	0	0	0	0	0	0	0	0	0	0.000644255	0	0
Bacteria;Actinobacteria;Actinobacteria;Micrococcales;Microbacteriaceae;Pseudoclavibacter;Pseudoclavibacter	0	0.0056634	0	0.000866934	0	0	0	0.00139218	0	0.00088717	0.00105331	0.00117995	0.000494183	0	0.000800083	0.00708924	0.00157991	0.00739106	0.00292915	0.00102716	0	0	0.000428084	0.00378793	0.00365898	0.000826521	0.000472883	0	0	0.000523675	0	0.00467873	0.00170944	0.00150505	0.000751665	0	0.00110233	0.000852573	0	0.000644255	0	0
Bacteria;Actinobacteria;Actinobacteria;Micrococcales;Microbacteriaceae;Rathayibacter;Rathayibacter	0.00144452	0.00424755	0.00128639	0.0026008	0	0	0.00313959	0	0	0.00266151	0.00105331	0.00176993	0.00148255	0.00277357	0.00400042	0.00393847	0.00157991	0.00105587	0.00209225	0.00205432	0.00141271	0.00223744	0.0025685	0.00505057	0.00243932	0.000826521	0.0028373	0	0.000939479	0.00104735	0.00407548	0.00311915	0.00128208	0.00376262	0.000751665	0.000759994	0.00110233	0.00170515	0	0.00193277	0.00677855	0.00423876
Bacteria;Actinobacteria;Actinobacteria;Micrococcales;Microbacteriaceae;Rhodoglobus;Rhodoglobus	0.00144452	0.0056634	0.00128639	0.000866934	0.00196308	0.00152163	0.00418611	0.0111374	0	0.00177434	0.00105331	0.000589977	0.000988367	0.00184904	0.00160017	0.0133908	0.00368646	0.00211173	0.0066952	0.00154074	0.00141271	0.00111872	0.000856168	0.00757585	0.00487864	0.00743869	0.000945765	0.00279684	0.00469739	0.00104735	0.00135849	0.00779788	0.00256416	0.00225757	0.00150333	0.00455996	0.00440932	0.00255772	0.00489782	0.0057983	0.00621367	0.0016955
Bacteria;Actinobacteria;Actinobacteria;Micrococcales;Microbacteriaceae;S24526;S24526	0	0.00141585	0.00128639	0.000433467	0.00065436	0	0	0	0	0	0	0.000589977	0	0.000924522	0	0.000787693	0	0.00105587	0	0	0	0	0.000428084	0	0	0	0	0.00186456	0	0	0	0.000519859	0	0	0	0	0	0	0	0.000644255	0	0
Bacteria;Actinobacteria;Actinobacteria;Micrococcales;Microbacteriaceae;Salinibacterium;Salinibacterium	0.00144452	0.00141585	0.00257278	0.000866934	0.00065436	0.00380407	0.00104653	0.00417653	0	0.00177434	0.00421325	0.00117995	0.00197673	0.00277357	0.000800083	0.00236308	0.00157991	0.00211173	0.00292915	0.000513579	0	0.00223744	0.000428084	0	0.00243932	0.00413261	0	0	0	0	0	0.00103972	0.0021368	0.00225757	0.00150333	0	0.00220466	0	0	0.00128851	0.000564879	0
Bacteria;Actinobacteria;Actinobacteria;Micrococcales;Microbacteriaceae;Schumannella;Schumannella	0	0	0	0.000433467	0	0	0	0.00139218	0	0	0.000526657	0	0	0	0	0	0	0	0	0	0	0	0.00128425	0	0	0	0	0	0.000939479	0	0	0	0	0	0.000751665	0.000759994	0	0	0	0	0.000564879	0
Bacteria;Actinobacteria;Actinobacteria;Micrococcales;Microbacteriaceae;Subtercola;Subtercola	0	0	0	0	0	0	0	0	0	0	0	0.000589977	0.000494183	0	0.000800083	0	0	0	0	0	0	0	0	0	0	0	0	0	0	0	0	0	0.00042736	0	0	0	0	0	0	0	0	0.000847752
Bacteria;Actinobacteria;Actinobacteria;Micrococcales;Microbacteriaceae;Yonghaparkia;Yonghaparkia	0.00144452	0.0056634	0.00128639	0.00606854	0.00261744	0.0144555	0.00418611	0.00139218	0.0183837	0.0141947	0.0294928	0.137465	0.00247092	0.00647165	0.00240025	0.00315077	0.000526637	0	0.0016738	0.0128395	0.0176589	0.0111872	0.0196919	0.00378793	0.00243932	0.00165304	0.00236441	0.00186456	0.00469739	0	0.00679246	0.00155958	0.00641039	0.00451515	0	0.000759994	0	0.000852573	0.00244891	0.0057983	0.00225952	0.000847752
Bacteria;Actinobacteria;Actinobacteria;Micrococcales;Microbacteriaceae;Zimmermannella;Zimmermannella	0	0.00141585	0	0.00173387	0.00196308	0.00152163	0.00418611	0.00417653	0.00141413	0.00177434	0.00210663	0.00943964	0.000494183	0	0.00320033	0.0133908	0.00368646	0.0031676	0.0025107	0.0025679	0.00565083	0.00223744	0.000856168	0.00126264	0.00121966	0.00247956	0	0.00186456	0	0	0	0.00155958	0.000854719	0	0.00150333	0	0	0.00170515	0.00122445	0.00128851	0.00169464	0
Bacteria;Actinobacteria;Actinobacteria;Micrococcales;Micrococcaceae;Acaricomes;Acaricomes	0	0	0	0	0	0	0	0	0	0	0	0	0	0	0	0	0	0	0	0	0	0	0	0	0	0	0	0	0	0	0	0	0	0.000752525	0	0.000759994	0	0	0	0	0	0
Bacteria;Actinobacteria;Actinobacteria;Micrococcales;Micrococcaceae;Arthrobacter;Arthrobacter	0.0187788	0.0169902	0.0964792	0.0251411	0.0215939	0.0213028	0.100467	0.0974523	0.0155554	0.0257279	0.0236996	0.0241891	0.0118604	0.0166414	0.0120012	0.0267816	0.0268585	0.0200615	0.0259439	0.0118123	0.0190716	0.00783103	0.0175514	0.0189396	0.0158556	0.0140509	0.0236441	0.0261038	0.0225475	0.0219944	0.0203774	0.0379497	0.0243595	0.0308535	0.0210466	0.0303998	0.0319675	0.0281349	0.0122445	0.0238374	0.0237249	0.0110208
Bacteria;Actinobacteria;Actinobacteria;Micrococcales;Micrococcaceae;Citricoccus;Citricoccus	0	0	0.00128639	0	0.00196308	0.00152163	0.00104653	0	0.00282825	0.00088717	0.00105331	0.00294989	0.00148255	0	0	0.000787693	0.00157991	0	0.000836901	0	0	0	0	0.00505057	0.00121966	0	0	0.000932279	0.000939479	0	0	0.000519859	0.00042736	0.00150505	0	0.000759994	0	0.000852573	0	0	0.000564879	0
Bacteria;Actinobacteria;Actinobacteria;Micrococcales;Micrococcaceae;Kocuria;Kocuria	0.00288905	0	0.0154367	0.0039012	0.00392616	0.000760815	0.0104653	0.00278435	0.00424238	0.00177434	0.00105331	0.00589977	0.00395347	0.00184904	0.00160017	0.00315077	0.0042131	0.00527933	0.00209225	0.00205432	0.00353177	0.00111872	0.0025685	0.0088385	0.00853763	0.00330609	0.000945765	0.000932279	0.00375792	0.00261838	0.00543397	0.00415887	0.00811983	0.00225757	0	0.00151999	0.00220466	0.00341029	0.00612227	0.00450979	0.00451903	0.0016955
Bacteria;Actinobacteria;Actinobacteria;Micrococcales;Micrococcaceae;Micrococcus;Micrococcus	0.00144452	0.0028317	0.0141503	0.00346774	0.00392616	0.000760815	0.0073257	0.0055687	0.00282825	0.00177434	0.00210663	0.00235991	0.000988367	0.00277357	0.00240025	0.00393847	0.00210655	0.00211173	0.0016738	0	0.00211906	0.00111872	0.0025685	0.00505057	0.00365898	0.00247956	0.00236441	0.000932279	0.000939479	0.00314205	0	0.00103972	0.00299152	0.00451515	0.00375832	0.00151999	0	0.00255772	0.00122445	0.00128851	0.00112976	0.0016955
Bacteria;Actinobacteria;Actinobacteria;Micrococcales;Micrococcaceae;Nesterenkonia;Nesterenkonia	0.0216678	0.0141585	0.0205822	0.00693547	0.00458052	0.00684733	0.0125583	0.0153139	0.00424238	0.00443585	0.00263328	0.0117995	0.00345928	0.00462261	0.00720075	0.00630154	0.00789956	0.00739106	0.0104613	0.00667653	0.00282542	0.00335616	0.00299659	0.0138891	0.0121966	0.0115713	0.00567459	0.00372912	0.00845531	0.00314205	0.00543397	0.0103972	0.0111113	0.00827777	0.00601332	0.00911993	0.00440932	0.00852573	0.00734673	0.0109523	0.00677855	0.00932527
Bacteria;Actinobacteria;Actinobacteria;Micrococcales;Micrococcaceae;Renibacterium;Renibacterium	0	0	0	0	0	0	0	0	0	0	0	0	0	0	0	0.000787693	0	0	0	0.000513579	0.000706354	0	0	0	0	0	0	0	0	0.000523675	0	0	0	0	0.000751665	0	0.00110233	0	0.00122445	0.000644255	0.000564879	0
Bacteria;Actinobacteria;Actinobacteria;Micrococcales;Micrococcaceae;Rothia;Rothia	0	0.00141585	0.00643194	0.0013004	0	0.000760815	0.0136049	0.00696088	0	0.00088717	0	0	0	0.00184904	0.00160017	0	0.00157991	0.00105587	0.000836901	0.00308147	0	0.00111872	0.00128425	0	0.00365898	0	0.00141865	0.00279684	0	0.00157103	0	0.00363901	0.00299152	0.00225757	0	0.00303998	0.00440932	0.00341029	0	0.00128851	0.0028244	0
Bacteria;Actinobacteria;Actinobacteria;Micrococcales;Micrococcaceae;Sinomonas;Sinomonas	0	0.00141585	0	0.0013004	0.00196308	0.000760815	0	0.00139218	0	0	0.00210663	0.00117995	0.000988367	0.000924522	0.000800083	0.000787693	0	0	0.0016738	0.00205432	0	0	0.00385276	0	0.00243932	0.000826521	0.000472883	0.000932279	0.00187896	0.00104735	0.00271699	0	0.00128208	0.000752525	0	0.000759994	0.00110233	0.00255772	0.00122445	0.000644255	0.000564879	0.00254326
Bacteria;Actinobacteria;Actinobacteria;Micrococcales;Micrococcaceae;Yaniella;Yaniella	0	0	0.00385917	0.000433467	0.00065436	0.000760815	0.00313959	0.00278435	0	0.00088717	0.000526657	0.00117995	0.000494183	0.000924522	0	0	0	0.00105587	0.00041845	0	0	0	0	0	0	0	0.00189153	0	0	0.000523675	0.00271699	0.00207943	0	0	0.00150333	0	0	0.00170515	0	0	0	0.000847752
Bacteria;Actinobacteria;Actinobacteria;Micrococcales;Micrococcaceae;Zhihengliuella;Zhihengliuella	0	0	0	0	0	0	0	0	0	0	0	0	0.000494183	0.000924522	0	0.000787693	0.00105327	0	0.00041845	0	0	0	0.000428084	0	0	0.000826521	0	0	0	0	0	0.00155958	0	0	0	0	0	0	0	0	0	0
Bacteria;Actinobacteria;Actinobacteria;Micrococcales;Promicromonosporaceae;Cellulosimicrobium_;Cellulosimicrobium_	0	0	0.00257278	0.00173387	0.00065436	0	0	0	0	0	0.000526657	0	0.00148255	0.00277357	0	0.00157539	0.00263319	0.00211173	0	0	0.00141271	0	0.000428084	0	0	0	0	0	0.00187896	0	0.00135849	0.00155958	0.00042736	0.000752525	0.000751665	0	0	0.000852573	0	0	0	0
Bacteria;Actinobacteria;Actinobacteria;Micrococcales;Promicromonosporaceae;Isoptericola;Isoptericola	0.0101117	0.0141585	0.0180094	0.0190726	0.00392616	0.00912978	0.00627917	0.0055687	0.00424238	0.00088717	0.00789985	0.00176993	0.00345928	0.00647165	0.00400042	0.00708924	0.00526637	0.00211173	0.00376605	0	0.00211906	0.00335616	0.00770551	0.0265155	0.0256129	0.020663	0.0028373	0.00186456	0.00657635	0.00366573	0.00271699	0.00987731	0.00299152	0.000752525	0.000751665	0.00227998	0.00440932	0.00511544	0.00612227	0.00257702	0.0101678	0.00678202
Bacteria;Actinobacteria;Actinobacteria;Micrococcales;Promicromonosporaceae;Myceligenerans;Myceligenerans	0	0	0	0	0	0.000760815	0	0.00139218	0	0	0.000526657	0	0	0.000924522	0	0.000787693	0	0	0	0.000513579	0	0	0	0	0.00121966	0	0	0	0	0.00104735	0	0.00103972	0	0	0	0	0	0.000852573	0	0	0	0.000847752
Bacteria;Actinobacteria;Actinobacteria;Micrococcales;Promicromonosporaceae;Promicromonospora;Promicromonospora	0	0	0.00128639	0.000433467	0.00130872	0.00152163	0.00209306	0.00139218	0	0	0	0	0.000494183	0.000924522	0.00160017	0.000787693	0.00105327	0	0	0	0	0.00223744	0	0	0	0	0.000472883	0	0	0	0.00407548	0.00103972	0.000854719	0.000752525	0	0	0	0.000852573	0	0.00193277	0.00112976	0
Bacteria;Actinobacteria;Actinobacteria;Micrococcales;Promicromonosporaceae;Xylanibacterium;Xylanibacterium	0	0	0	0	0	0	0	0	0	0	0	0	0	0	0	0	0	0	0.00041845	0	0.000706354	0	0	0	0.00121966	0	0	0	0	0	0	0	0	0	0	0	0	0	0	0.000644255	0	0
Bacteria;Actinobacteria;Actinobacteria;Micrococcales;Promicromonosporaceae;Xylanimicrobium;Xylanimicrobium	0	0	0	0	0	0	0	0	0	0	0	0	0.000494183	0	0	0	0.000526637	0	0.00041845	0	0	0	0	0	0	0	0	0	0	0	0	0.000519859	0	0.000752525	0	0	0	0	0	0	0	0
Bacteria;Actinobacteria;Actinobacteria;Micrococcales;Promicromonosporaceae;Xylanimonas;Xylanimonas	0	0	0	0.000866934	0	0	0.00104653	0.00139218	0	0	0.00157997	0	0.000988367	0	0.000800083	0.000787693	0.000526637	0	0	0.000513579	0	0	0.00128425	0.00252528	0.00487864	0	0.000472883	0	0	0	0.00543397	0.00259929	0.00042736	0.00677272	0.00150333	0	0.00110233	0	0.00122445	0	0	0
Bacteria;Actinobacteria;Actinobacteria;Micrococcales;Rarobacteraceae;Rarobacter;Rarobacter	0	0	0	0.000433467	0	0.00152163	0	0	0	0	0	0	0.000988367	0	0	0.00157539	0	0.00105587	0	0	0	0	0.000428084	0.00126264	0	0.000826521	0	0.000932279	0	0	0	0	0.000854719	0	0	0	0	0	0	0	0	0
Bacteria;Actinobacteria;Actinobacteria;Micrococcales;Ruaniaceae;Haloactinobacterium;Haloactinobacterium	0	0	0.00128639	0.000433467	0	0	0	0	0	0	0.000526657	0	0	0	0	0.00236308	0.000526637	0	0	0	0	0	0	0	0	0	0	0	0	0	0.00135849	0	0.000854719	0	0	0	0	0	0	0	0	0
Bacteria;Actinobacteria;Actinobacteria;Micrococcales;Ruaniaceae;Ruania;Ruania	0.0144452	0.00849509	0.00385917	0.0143044	0.00392616	0.000760815	0.00313959	0	0.00282825	0.00088717	0.00157997	0.000589977	0.00345928	0	0.000800083	0.0149662	0.00631965	0.00739106	0.00376605	0	0	0.00111872	0	0.00505057	0.00243932	0.00247956	0	0	0	0.000523675	0.00135849	0.00519859	0	0.00150505	0	0.00227998	0	0	0	0.00128851	0	0
Bacteria;Actinobacteria;Actinobacteria;Micrococcales;Sanguibacteraceae;Sanguibacter;Sanguibacter	0.00288905	0	0.00128639	0.00650201	0.00523488	0.00228244	0.00209306	0.0055687	0.00141413	0.00088717	0.00210663	0.00176993	0.00790694	0.00647165	0.00720075	0.0354462	0.0121127	0.00844693	0.0050214	0.00154074	0.00211906	0.00111872	0.00171234	0.0151517	0.0182949	0.0123978	0.0028373	0.000932279	0.00187896	0.00314205	0.00271699	0.0161156	0.00341888	0.00752525	0.00450999	0.000759994	0.00220466	0.000852573	0.00244891	0.00515404	0.00338928	0.0016955
Bacteria;Actinobacteria;Actinobacteria;Micromonosporales;Micromonosporaceae;Actinaurispora;Actinaurispora	0	0.00424755	0.00385917	0.000866934	0.00065436	0	0.00104653	0.00139218	0.00141413	0.00354868	0.00157997	0.000589977	0.000494183	0.00184904	0	0.00393847	0.000526637	0	0.00041845	0.000513579	0	0.00335616	0.00599318	0	0.00121966	0	0	0	0	0	0	0	0	0	0	0.000759994	0	0.00170515	0	0.000644255	0.00225952	0
Bacteria;Actinobacteria;Actinobacteria;Micromonosporales;Micromonosporaceae;Actinocatenispora;Actinocatenispora	0	0.0056634	0	0.000866934	0	0.000760815	0	0.00139218	0.00141413	0	0.00263328	0.000589977	0.00247092	0.00369809	0.00160017	0.000787693	0.000526637	0.00211173	0	0.000513579	0.000706354	0.00111872	0.00171234	0	0.00121966	0.00165304	0.000945765	0	0.000939479	0.000523675	0	0.00103972	0.000854719	0.000752525	0.00150333	0	0	0.00170515	0.00122445	0.00257702	0.00112976	0
Bacteria;Actinobacteria;Actinobacteria;Micromonosporales;Micromonosporaceae;actinomycete_R-5;actinomycete_R-5	0	0	0	0	0	0	0	0	0	0	0	0	0	0	0	0	0	0	0	0.000513579	0	0	0	0.00126264	0	0	0	0	0	0	0	0.000519859	0	0.000752525	0	0	0	0	0	0	0	0
Bacteria;Actinobacteria;Actinobacteria;Micromonosporales;Micromonosporaceae;Actinoplanes;Actinoplanes	0.00577809	0.0155743	0.0154367	0.00996974	0.0104698	0.00152163	0.0073257	0.00835306	0.00565651	0.0186306	0.00684654	0.00884966	0.000494183	0.0277357	0.00720075	0.0362339	0.0121127	0.00422346	0.0179934	0.00616295	0.00918261	0.00783103	0.00984593	0.00631321	0.00487864	0.00165304	0.00472883	0	0.00469739	0.00157103	0.0108679	0.0062383	0.00811983	0.00677272	0.00450999	0.00531996	0.00220466	0.00426287	0.00122445	0.00644255	0.00338928	0.00339101
Bacteria;Actinobacteria;Actinobacteria;Micromonosporales;Micromonosporaceae;Asanoa;Asanoa	0	0.0028317	0.00385917	0.0013004	0.00130872	0.00152163	0.00418611	0.00139218	0.00141413	0.00443585	0.000526657	0.00117995	0.000494183	0.00462261	0	0.00393847	0.000526637	0.00105587	0.00125535	0.00154074	0.00211906	0.00111872	0.0025685	0	0	0.00165304	0.00141865	0	0.00281844	0.000523675	0	0.000519859	0.0021368	0.00150505	0.000751665	0	0	0.000852573	0.00122445	0.00193277	0.00395415	0.0016955
Bacteria;Actinobacteria;Actinobacteria;Micromonosporales;Micromonosporaceae;bacterium_Ellin6034;bacterium_Ellin6034	0.00288905	0.0056634	0.00385917	0.0026008	0.0032718	0.00152163	0.00104653	0.00139218	0	0.00088717	0.00157997	0	0.000988367	0.00462261	0.00560058	0.00393847	0	0	0.000836901	0.00154074	0	0.00335616	0.00470892	0.00252528	0.00121966	0	0.000945765	0	0.000939479	0	0.00407548	0.00155958	0.00384624	0.00451515	0	0.000759994	0.00110233	0	0.00489782	0.00386553	0.00395415	0.00339101
Bacteria;Actinobacteria;Actinobacteria;Micromonosporales;Micromonosporaceae;Catellatospora;Catellatospora	0.00433357	0.00707925	0.00385917	0.00173387	0.00065436	0	0	0.00417653	0.00141413	0.00354868	0.000526657	0.00353986	0.000494183	0.00369809	0.000800083	0.00393847	0.000526637	0.00211173	0.00125535	0.00205432	0.000706354	0.00111872	0.00128425	0	0	0.00578565	0.000945765	0.00279684	0	0.000523675	0.00135849	0.000519859	0.00042736	0	0.000751665	0	0	0.00255772	0.00122445	0.000644255	0.00112976	0.000847752
Bacteria;Actinobacteria;Actinobacteria;Micromonosporales;Micromonosporaceae;Catelliglobosispora;Catelliglobosispora	0	0.00141585	0	0	0	0	0	0	0	0	0.000526657	0.000589977	0	0.00369809	0	0.000787693	0.000526637	0	0.00041845	0	0.000706354	0	0	0.00252528	0.00121966	0	0	0	0	0	0	0.000519859	0.00042736	0.000752525	0	0	0	0	0	0.00128851	0	0.0016955
Bacteria;Actinobacteria;Actinobacteria;Micromonosporales;Micromonosporaceae;Catenuloplanes;Catenuloplanes	0.00577809	0.0113268	0.0141503	0.00476814	0.00523488	0.00304326	0.00313959	0.00278435	0.00282825	0.00266151	0.00105331	0	0.00148255	0.0120188	0.00720075	0.00551385	0.000526637	0	0.00292915	0.00308147	0.000706354	0.00335616	0.00214042	0	0	0.00661217	0.00189153	0	0.000939479	0.00157103	0.00271699	0.000519859	0.0021368	0.00376262	0.000751665	0.000759994	0	0	0.00244891	0.00708681	0.00508391	0.000847752
Bacteria;Actinobacteria;Actinobacteria;Micromonosporales;Micromonosporaceae;Couchioplanes;Couchioplanes	0	0	0	0	0	0	0	0	0	0	0	0	0	0.000924522	0	0	0	0.00105587	0	0	0	0	0.000428084	0	0	0	0	0	0.000939479	0	0	0.000519859	0	0	0	0	0	0	0	0	0	0
Bacteria;Actinobacteria;Actinobacteria;Micromonosporales;Micromonosporaceae;Dactylosporangium;Dactylosporangium	0	0	0	0.000866934	0	0.00228244	0.00104653	0.00139218	0	0.00088717	0	0	0	0.00184904	0.000800083	0.000787693	0	0	0.000836901	0.0025679	0.000706354	0.00111872	0.00171234	0	0.00121966	0.000826521	0.000472883	0	0	0.000523675	0.00135849	0.00103972	0.000854719	0	0	0.000759994	0	0	0.00122445	0.000644255	0	0
Bacteria;Actinobacteria;Actinobacteria;Micromonosporales;Micromonosporaceae;Hamadaea;Hamadaea	0.00577809	0.0056634	0.00257278	0.0026008	0	0	0.00209306	0.00139218	0.00141413	0.00088717	0.000526657	0.00294989	0.00148255	0.00554713	0.00160017	0.00315077	0.00157991	0.00105587	0.00125535	0.00359505	0.00706354	0.00111872	0.00128425	0.00252528	0.00243932	0.00165304	0.000945765	0.00186456	0.00187896	0	0	0.00363901	0.00042736	0.000752525	0.00150333	0.000759994	0	0	0.00122445	0	0.000564879	0.00339101
Bacteria;Actinobacteria;Actinobacteria;Micromonosporales;Micromonosporaceae;Krasilnikovia;Krasilnikovia	0.00144452	0.00424755	0.00385917	0.0026008	0.00261744	0.00304326	0.00104653	0	0	0.00177434	0.000526657	0	0.000988367	0.00462261	0	0.00866462	0.00368646	0.00527933	0	0.00410863	0.00423813	0.00111872	0.00428084	0.00126264	0.00121966	0.00165304	0.000472883	0	0	0	0.00543397	0.00155958	0.00641039	0.00225757	0	0	0.00110233	0	0.00122445	0.00322128	0	0.000847752
Bacteria;Actinobacteria;Actinobacteria;Micromonosporales;Micromonosporaceae;Longispora;Longispora	0	0.00424755	0.00257278	0.000433467	0.00065436	0.00304326	0	0	0.00282825	0	0	0.000589977	0	0.00647165	0.00240025	0.000787693	0.00105327	0	0.0016738	0	0	0	0.000428084	0.00126264	0	0	0.000472883	0	0.000939479	0.000523675	0	0	0.00042736	0	0.00150333	0.000759994	0	0	0	0	0	0
Bacteria;Actinobacteria;Actinobacteria;Micromonosporales;Micromonosporaceae;Luedemannella;Luedemannella	0	0.0028317	0.00128639	0.000433467	0.00196308	0	0	0.00139218	0	0.00088717	0.000526657	0	0	0.00277357	0	0.000787693	0.00105327	0.00211173	0	0	0.000706354	0	0.00128425	0	0.00243932	0.000826521	0	0	0	0	0	0.00311915	0.0021368	0	0	0.000759994	0	0.000852573	0.00244891	0.00128851	0	0
Bacteria;Actinobacteria;Actinobacteria;Micromonosporales;Micromonosporaceae;Micromonospora;Micromonospora	0.238346	0.22512	0.227691	0.147379	0.124983	0.0502138	0.0805827	0.0807462	0.118787	0.168562	0.134297	0.354576	0.0271801	0.119263	0.0688072	0.0960986	0.023172	0.0221732	0.0246886	0.10477	0.0953578	0.115228	0.12072	0.118688	0.0902549	0.100009	0.0349933	0.0475462	0.0526108	0.0256601	0.0217359	0.101372	0.0354708	0.0323586	0.0578782	0.0554796	0.0507071	0.0400709	0.0857118	0.0289915	0.0570528	0.0881662
Bacteria;Actinobacteria;Actinobacteria;Micromonosporales;Micromonosporaceae;Micromonosporaceae;Micromonosporaceae	0.0130007	0.0113268	0.0154367	0.00823588	0.0032718	0.00228244	0.00313959	0.00139218	0.00282825	0.00532302	0.00105331	0.00117995	0.000494183	0.00462261	0.00240025	0.00157539	0	0	0	0.00308147	0	0.00335616	0.00128425	0	0.00121966	0	0.00141865	0.000932279	0.000939479	0	0	0.00103972	0.00042736	0	0.00225499	0	0	0	0	0	0	0
Bacteria;Actinobacteria;Actinobacteria;Micromonosporales;Micromonosporaceae;Phytohabitans;Phytohabitans	0	0	0	0	0	0	0	0	0	0	0	0	0	0	0	0	0	0	0	0	0	0	0	0	0	0	0	0	0	0	0	0	0	0	0	0	0.00110233	0	0	0	0	0
Bacteria;Actinobacteria;Actinobacteria;Micromonosporales;Micromonosporaceae;Pilimelia;Pilimelia	0.00144452	0	0	0.000433467	0.00065436	0.00152163	0.00209306	0	0	0.00177434	0.000526657	0.00117995	0.000494183	0.00462261	0	0.00157539	0	0	0.00041845	0.00102716	0.000706354	0.00111872	0.00214042	0.00126264	0	0.00165304	0	0.00186456	0.00187896	0	0	0	0.00128208	0.00150505	0.000751665	0	0	0	0	0	0	0.000847752
Bacteria;Actinobacteria;Actinobacteria;Micromonosporales;Micromonosporaceae;Planosporangium;Planosporangium	0	0.00141585	0.00128639	0	0	0	0	0	0	0	0	0	0	0	0	0.000787693	0	0	0	0	0.00141271	0.00223744	0.000856168	0	0	0	0	0	0	0	0	0	0	0	0	0.000759994	0	0	0	0.000644255	0	0
Bacteria;Actinobacteria;Actinobacteria;Micromonosporales;Micromonosporaceae;Plantactinospora;Plantactinospora	0.00144452	0.00141585	0.00128639	0	0.00065436	0	0	0	0.00141413	0.00088717	0.00157997	0	0.000494183	0.00369809	0	0.00315077	0.000526637	0	0.000836901	0.0025679	0	0.00671231	0.00428084	0.00126264	0.00365898	0	0.000472883	0	0.000939479	0.000523675	0	0.000519859	0.00170944	0.00526767	0	0	0	0.000852573	0	0.00257702	0.00112976	0.000847752
Bacteria;Actinobacteria;Actinobacteria;Micromonosporales;Micromonosporaceae;Polymorphospora;Polymorphospora	0	0	0.00128639	0	0	0	0	0	0	0	0	0	0	0	0	0	0	0	0	0	0	0	0	0	0	0	0	0	0	0	0	0	0	0	0	0	0	0	0	0	0	0
Bacteria;Actinobacteria;Actinobacteria;Micromonosporales;Micromonosporaceae;Pseudosporangium;Pseudosporangium	0	0	0	0.00173387	0	0	0	0	0	0	0	0	0	0	0	0	0	0	0.00125535	0	0	0	0	0	0	0	0	0	0	0	0	0.000519859	0	0	0	0	0	0	0	0.000644255	0	0
Bacteria;Actinobacteria;Actinobacteria;Micromonosporales;Micromonosporaceae;Rugosimonospora;Rugosimonospora	0.0650035	0.0594657	0.0488828	0.0359778	0.0183221	0.00989059	0.0136049	0.0222748	0.0466662	0.0550045	0.0226462	0.0224191	0.0163081	0.0360564	0.0320033	0.0527754	0.0142192	0.0116145	0.025107	0.0410863	0.0324923	0.0246118	0.00856168	0.0113638	0.00975729	0.0140509	0.0108763	0.00745823	0.0206685	0.0120445	0.00407548	0.0114369	0.00512831	0.0030101	0.0165366	0.00835993	0.00551165	0.0153463	0.0183668	0.00450979	0.014122	0.0144118
Bacteria;Actinobacteria;Actinobacteria;Micromonosporales;Micromonosporaceae;Salinispora;Salinispora	0.00144452	0.0028317	0	0.00346774	0	0.00228244	0.00209306	0.00278435	0.00282825	0.00621019	0.00263328	0.00412984	0.00345928	0.00554713	0	0.00630154	0.00157991	0	0	0.00462221	0.00353177	0.00671231	0.00470892	0.00126264	0.00121966	0.000826521	0.00141865	0.000932279	0.000939479	0.000523675	0.00135849	0.00207943	0.00128208	0.00376262	0.000751665	0.000759994	0.00110233	0.00596801	0	0.00128851	0.00169464	0
Bacteria;Actinobacteria;Actinobacteria;Micromonosporales;Micromonosporaceae;Stackebrandtia;Stackebrandtia	0.00144452	0.00424755	0.00257278	0.0013004	0.00130872	0	0.00104653	0.00139218	0	0	0.000526657	0	0	0.000924522	0	0	0.00105327	0	0.00041845	0	0	0.00111872	0.00128425	0.00126264	0	0	0.000472883	0	0.000939479	0	0	0.00103972	0.000854719	0.00150505	0	0.000759994	0.00110233	0	0	0	0.00169464	0.000847752
Bacteria;Actinobacteria;Actinobacteria;Micromonosporales;Micromonosporaceae;Verrucosispora;Verrucosispora	0	0.00424755	0.00514555	0	0	0.000760815	0.00104653	0.00139218	0.00424238	0.00088717	0.00157997	0.00117995	0	0.00369809	0.00320033	0.00393847	0.000526637	0.00211173	0.00292915	0.0025679	0.00141271	0.00223744	0.00727743	0	0.00243932	0.00165304	0.000945765	0	0.000939479	0.00157103	0	0.00103972	0.00042736	0.00150505	0	0	0	0.00170515	0.00122445	0	0.00169464	0.0016955
Bacteria;Actinobacteria;Actinobacteria;Micromonosporales;Micromonosporaceae;Virgisporangium;Virgisporangium	0	0	0.00128639	0.00173387	0.00458052	0.000760815	0	0.00278435	0	0	0.000526657	0	0	0	0.00160017	0	0	0	0	0.000513579	0.00211906	0	0.00128425	0.00126264	0	0	0	0	0.000939479	0.000523675	0.00135849	0	0	0.000752525	0	0	0	0	0	0	0.00112976	0.000847752
Bacteria;Actinobacteria;Actinobacteria;Propionibacteriales;Nocardioidaceae;Actinopolymorpha;Actinopolymorpha	0.00144452	0.0028317	0	0.00303427	0.00065436	0.000760815	0.00209306	0	0	0.00088717	0.00210663	0.00294989	0.000988367	0.00554713	0.00240025	0.00157539	0.00105327	0	0.00125535	0.000513579	0.00353177	0	0.00128425	0.00126264	0	0	0	0.00279684	0.000939479	0.00104735	0	0.00259929	0.00384624	0.0030101	0	0.000759994	0	0.000852573	0.00122445	0.00450979	0.00169464	0.0016955
Bacteria;Actinobacteria;Actinobacteria;Propionibacteriales;Nocardioidaceae;Aeromicrobium;Aeromicrobium	0.00144452	0.00141585	0.00514555	0.0013004	0.00196308	0.00228244	0.00209306	0.00278435	0.00282825	0.00088717	0.00105331	0.00235991	0.00247092	0.000924522	0	0.00551385	0.00157991	0	0.00125535	0.0025679	0.000706354	0.00111872	0.000428084	0.00378793	0	0.00413261	0.000945765	0.00186456	0.00187896	0.00104735	0.00271699	0.00415887	0.00042736	0.0188131	0.000751665	0	0	0.000852573	0.00122445	0.00450979	0.0028244	0.000847752
Bacteria;Actinobacteria;Actinobacteria;Propionibacteriales;Nocardioidaceae;Kribbella;Kribbella	0.00288905	0.00991094	0.0102911	0.0026008	0.00392616	0.000760815	0.00313959	0.00696088	0	0.00088717	0.00210663	0.000589977	0.000494183	0.00184904	0.000800083	0.00315077	0.000526637	0	0.000836901	0.00154074	0.00141271	0.00111872	0.00128425	0.00126264	0.00121966	0.000826521	0.00189153	0.000932279	0.00281844	0	0.00135849	0.000519859	0.000854719	0.0030101	0.00150333	0.00151999	0.00110233	0	0	0.000644255	0.0028244	0.00254326
Bacteria;Actinobacteria;Actinobacteria;Propionibacteriales;Nocardioidaceae;Marmoricola;Marmoricola	0.00433357	0.0028317	0.00514555	0.00650201	0.00458052	0.0053257	0.00418611	0.00835306	0.00141413	0.00088717	0.00421325	0.00117995	0.00247092	0.019415	0.0120012	0.04096	0.0131659	0.0211173	0.00711366	0.00102716	0.00141271	0.00223744	0.00342467	0.017677	0.00731797	0.00578565	0.00189153	0.000932279	0.00281844	0.000523675	0.0244529	0.00987731	0.0123934	0.00526767	0.00150333	0.000759994	0.00330699	0	0.00122445	0.0115966	0.00338928	0.00508651
Bacteria;Actinobacteria;Actinobacteria;Propionibacteriales;Nocardioidaceae;Nocardioides;Nocardioides	0.06067	0.120347	0.155653	0.0498487	0.0294462	0.0174987	0.0460473	0.0361966	0.011313	0.0248408	0.0136931	0.0100296	0.0775868	1.87493	0.67047	0.213465	0.0874218	0.0570168	0.0359867	0.109392	0.101715	0.157739	0.0500858	0.0946982	0.0865959	0.0578565	0.0184424	0.0130519	0.0535503	0.0157103	0.959096	0.0639426	0.524798	0.370995	0.0165366	0.00607995	0.00992096	0.0213143	0.121221	0.452267	0.120319	0.0644292
Bacteria;Actinobacteria;Actinobacteria;Propionibacteriales;Propionibacteriaceae;Aestuariimicrobium;Aestuariimicrobium	0	0	0	0	0.00065436	0	0	0	0	0	0	0.000589977	0	0.000924522	0	0	0	0	0.00041845	0	0	0	0.000428084	0	0	0	0.000472883	0	0.000939479	0	0	0	0	0	0	0	0.00110233	0	0	0	0.000564879	0
Bacteria;Actinobacteria;Actinobacteria;Propionibacteriales;Propionibacteriaceae;Brooklawnia;Brooklawnia	0	0	0	0.000433467	0	0	0.00104653	0.00139218	0	0	0	0	0	0	0	0.00236308	0.00737292	0.0031676	0.000836901	0	0	0	0	0.0113638	0.0146359	0.0132243	0	0	0	0	0	0.014556	0	0.000752525	0	0	0	0	0.00122445	0	0	0
Bacteria;Actinobacteria;Actinobacteria;Propionibacteriales;Propionibacteriaceae;Friedmanniella;Friedmanniella	0	0	0	0.000433467	0	0	0	0.00139218	0	0	0.000526657	0	0	0	0	0.00236308	0.000526637	0	0.0016738	0.000513579	0.00141271	0.00111872	0.000428084	0	0	0	0	0	0	0	0.00271699	0.000519859	0.000854719	0	0	0	0	0	0	0.000644255	0.00112976	0
Bacteria;Actinobacteria;Actinobacteria;Propionibacteriales;Propionibacteriaceae;Granulicoccus;Granulicoccus	0	0	0	0	0.00065436	0	0	0.00278435	0	0	0	0	0	0	0	0.00157539	0	0	0	0	0	0	0	0	0.00243932	0.00165304	0	0	0	0	0	0.00103972	0	0	0	0.000759994	0	0	0	0	0	0
Bacteria;Actinobacteria;Actinobacteria;Propionibacteriales;Propionibacteriaceae;Jiangella;Jiangella	0.218123	0.199635	0.212254	0.207631	0.154429	0.0471705	0.120351	0.0932758	0.0353532	0.0825068	0.0289661	0.0536879	0.0192732	0.0795089	0.0648067	0.150449	0.0463441	0.0327318	0.0364052	0.0457085	0.0452067	0.0246118	0.0286816	0.107325	0.0707403	0.0768665	0.00709324	0.00932279	0.023487	0.0104735	0.0326038	0.0800582	0.0145302	0.0112879	0.14432	0.0486396	0.0859817	0.133001	0.107752	0.00901957	0.0937699	0.0652769
Bacteria;Actinobacteria;Actinobacteria;Propionibacteriales;Propionibacteriaceae;Luteococcus;Luteococcus	0.00577809	0.0028317	0	0.00433467	0.00065436	0.000760815	0.00104653	0.00278435	0.00424238	0.00177434	0.00315994	0.00707973	0.00197673	0.00184904	0.00240025	0.000787693	0.00315982	0.00527933	0.00460295	0.000513579	0	0	0.00128425	0	0.00121966	0.000826521	0.00662036	0.00839051	0.000939479	0.00471308	0.00135849	0	0.0021368	0.00150505	0.00225499	0	0.00110233	0	0.00122445	0.000644255	0.000564879	0
Bacteria;Actinobacteria;Actinobacteria;Propionibacteriales;Propionibacteriaceae;Microlunatus;Microlunatus	0.00144452	0.00141585	0	0.000433467	0.00065436	0.000760815	0.00209306	0.00139218	0	0	0	0	0	0	0.000800083	0.00236308	0.000526637	0.00105587	0	0.00102716	0.00141271	0	0	0.00252528	0	0	0.00189153	0	0.000939479	0	0.00135849	0.000519859	0	0.00376262	0	0	0.00110233	0	0.00244891	0.00193277	0	0.0016955
Bacteria;Actinobacteria;Actinobacteria;Propionibacteriales;Propionibacteriaceae;PonticoccusP;PonticoccusP	0	0.00141585	0	0	0.00065436	0	0	0	0	0.00177434	0	0.000589977	0.000494183	0	0	0.00157539	0.000526637	0.00105587	0.00041845	0.000513579	0	0	0	0	0	0.000826521	0	0	0	0	0.00135849	0.000519859	0.00042736	0.000752525	0	0.000759994	0	0	0	0.00128851	0	0.000847752
Bacteria;Actinobacteria;Actinobacteria;Propionibacteriales;Propionibacteriaceae;Propionibacterium;Propionibacterium	0.00433357	0.00991094	0.0758969	0.00563507	0.00392616	0.00152163	0.0586056	0.047334	0.00141413	0.010646	0.0036866	0.00471982	0.00148255	0.00369809	0.00560058	0.00472616	0.00473974	0.00422346	0.00543985	0.00616295	0.000706354	0.00223744	0.00428084	0.00631321	0.00853763	0.00909174	0.00709324	0.00652595	0.00281844	0.00523675	0.00135849	0.0181951	0.0102566	0.00376262	0.00526165	0.0106399	0.00661398	0.0127886	0.00489782	0.00644255	0.00960295	0.000847752
Bacteria;Actinobacteria;Actinobacteria;Propionibacteriales;Propionibacteriaceae;Propionicicella;Propionicicella	0.00288905	0.0028317	0.00643194	0	0	0	0	0.00139218	0	0	0	0	0	0.00184904	0	0.01024	0.011586	0.0063352	0.0058583	0	0.000706354	0	0	0.0126264	0.00731797	0.0198365	0	0	0	0	0.00543397	0.00987731	0.00384624	0.000752525	0.000751665	0	0	0	0	0.00128851	0	0
Bacteria;Actinobacteria;Actinobacteria;Propionibacteriales;Propionibacteriaceae;Propioniciclava;Propioniciclava	0	0	0	0.000433467	0	0.00152163	0	0	0	0	0.000526657	0.000589977	0	0	0	0.00236308	0.00210655	0	0.0016738	0	0	0	0	0.00126264	0.00121966	0.00165304	0.000472883	0	0	0	0	0.000519859	0	0	0.000751665	0	0	0.000852573	0	0	0.000564879	0
Bacteria;Actinobacteria;Actinobacteria;Propionibacteriales;Propionibacteriaceae;Propionicimonas;Propionicimonas	0.00288905	0.0028317	0	0.0026008	0	0.000760815	0.00104653	0	0.00141413	0.00354868	0.00157997	0.00294989	0	0	0.000800083	0	0.000526637	0	0.000836901	0	0	0	0.000856168	0.00126264	0	0	0	0	0	0.00261838	0.00135849	0.000519859	0	0.000752525	0.000751665	0	0	0	0	0.000644255	0.000564879	0.000847752
Bacteria;Actinobacteria;Actinobacteria;Propionibacteriales;Propionibacteriaceae;Propioniferax;Propioniferax	0	0	0	0	0	0	0	0	0	0	0	0	0	0	0	0	0	0	0.00041845	0	0	0	0	0	0	0	0	0	0	0	0	0	0	0	0	0	0	0	0	0.000644255	0	0
Bacteria;Actinobacteria;Actinobacteria;Propionibacteriales;Propionibacteriaceae;Tessaracoccus;Tessaracoccus	0	0	0.00128639	0.000433467	0	0.00152163	0	0	0.00141413	0.00088717	0.000526657	0.00117995	0.000494183	0.000924522	0	0.00315077	0.00631965	0.00105587	0.0058583	0	0.000706354	0	0.00128425	0.00126264	0.00365898	0.00247956	0	0	0.000939479	0	0.00271699	0.00415887	0	0	0	0	0	0	0	0.000644255	0	0.000847752
Bacteria;Actinobacteria;Actinobacteria;Pseudonocardiales;Pseudonocardiaceae;Actinoalloteichus;Actinoalloteichus	0.0130007	0.0240694	0.0180094	0.0238407	0.0176677	0.0129339	0.0146514	0.00974523	0.0127271	0.0159691	0.0157997	0.0188793	0.00988367	0.0101697	0.0112012	0.0165416	0.00947947	0.00950279	0.0108797	0.0118123	0.012008	0.00671231	0.0132706	0.0088385	0.00731797	0.00661217	0.00567459	0.00932279	0.0150317	0.00890248	0.00950945	0.010917	0.00555567	0.00677272	0.0225499	0.00683995	0.00551165	0.00852573	0.00979564	0.00322128	0.0129922	0.0152595
Bacteria;Actinobacteria;Actinobacteria;Pseudonocardiales;Pseudonocardiaceae;Actinokineospora;Actinokineospora	0.225346	0.2591	0.262423	0.228004	0.124983	0.0365191	0.0826758	0.0821384	0.0692922	0.0869426	0.0542456	0.115046	0.0607846	0.195074	0.124013	0.0401723	0.0242253	0.0147821	0.0217594	0.0657381	0.0925324	0.0749541	0.0295378	0.188134	0.174412	0.197539	0.0586374	0.0708532	0.293117	0.0900722	0.0679246	0.166355	0.071369	0.0489141	0.0586299	0.0387597	0.0187396	0.0477441	0.0869363	0.0728008	0.061007	0.0754499
Bacteria;Actinobacteria;Actinobacteria;Pseudonocardiales;Pseudonocardiaceae;Actinomycetospora;Actinomycetospora	0.00433357	0.00991094	0.00385917	0.00520161	0.0104698	0.00684733	0.0073257	0.00417653	0	0.00532302	0.00263328	0.00471982	0.00197673	0.0268111	0.00400042	0.0330831	0.00737292	0.00844693	0.00711366	0.0138666	0.00635719	0.00783103	0.0175514	0.0101011	0.0109769	0.00743869	0.0028373	0.00279684	0.0112737	0.00523675	0.0244529	0.00987731	0.0119661	0.0173081	0.0127783	0.00303998	0.00881863	0.00341029	0.0146935	0.0244817	0.0152517	0.0144118
Bacteria;Actinobacteria;Actinobacteria;Pseudonocardiales;Pseudonocardiaceae;Actinophytocola;Actinophytocola	0.00144452	0.00424755	0.00385917	0.0013004	0.00523488	0.000760815	0	0	0	0.00266151	0.00315994	0.000589977	0.000494183	0.000924522	0.00160017	0.00236308	0.000526637	0	0.00125535	0.000513579	0.000706354	0	0	0	0	0.00165304	0.000945765	0	0	0.000523675	0	0.00155958	0.00042736	0	0	0	0	0.000852573	0	0	0.00112976	0
Bacteria;Actinobacteria;Actinobacteria;Pseudonocardiales;Pseudonocardiaceae;Actinosynnema;Actinosynnema	0	0.00141585	0.00128639	0.00216734	0.00130872	0.000760815	0	0	0	0	0	0	0.000494183	0.00369809	0.000800083	0.00236308	0.000526637	0	0.000836901	0.00102716	0.00141271	0	0.00171234	0	0	0.000826521	0.000472883	0	0	0.000523675	0.00271699	0	0.00256416	0.000752525	0	0.000759994	0	0.000852573	0.00122445	0.00837532	0.00112976	0.000847752
Bacteria;Actinobacteria;Actinobacteria;Pseudonocardiales;Pseudonocardiaceae;Alloactinosynnema;Alloactinosynnema	0.00433357	0.0028317	0.00771833	0.00433467	0.00392616	0.00304326	0.00209306	0	0.00141413	0.00266151	0.00526657	0.00235991	0.000988367	0.00924522	0.00240025	0.00472616	0.00368646	0.00105587	0.00209225	0.00205432	0.00211906	0	0.00171234	0	0.00121966	0.00165304	0.000472883	0.00186456	0.00281844	0.000523675	0.00135849	0.00311915	0.00128208	0.000752525	0.00450999	0	0.00220466	0.00255772	0.00367336	0.00128851	0.00451903	0.00339101
Bacteria;Actinobacteria;Actinobacteria;Pseudonocardiales;Pseudonocardiaceae;Allokutzneria;Allokutzneria	0.00577809	0.00141585	0.00514555	0.0013004	0.00588924	0.00228244	0.00104653	0	0.00282825	0.00088717	0.00105331	0.000589977	0	0	0	0.00393847	0	0	0.000836901	0.00308147	0.00423813	0.00559359	0.000428084	0.00126264	0.00365898	0	0.00141865	0.000932279	0	0.00157103	0	0.00155958	0.000854719	0	0.00150333	0.000759994	0.00220466	0.00170515	0.00122445	0.00128851	0.00169464	0.00254326
Bacteria;Actinobacteria;Actinobacteria;Pseudonocardiales;Pseudonocardiaceae;Amycolatopsis;Amycolatopsis	0.00866714	0.0127426	0.0154367	0.00823588	0.0137416	0.00304326	0.00837223	0.00835306	0.00141413	0.0088717	0.00526657	0.00648975	0.0059302	0.019415	0.00800083	0.0244185	0.0084262	0.00211173	0.00920591	0.00924442	0.0127144	0.0145433	0.0111302	0.00757585	0.00487864	0.00578565	0.00425594	0.00186456	0.00375792	0.00366573	0.00407548	0.010917	0.0158123	0.00677272	0.00300666	0.00227998	0.00330699	0.00426287	0.013469	0.0154621	0.0112976	0.00678202
Bacteria;Actinobacteria;Actinobacteria;Pseudonocardiales;Pseudonocardiaceae;Crossiella;Crossiella	0.00433357	0.0028317	0.00643194	0.00216734	0.00392616	0.00304326	0.00209306	0.0055687	0	0	0	0	0.000494183	0.000924522	0.000800083	0.00393847	0	0.00105587	0	0.00102716	0.000706354	0.00223744	0.000428084	0.00252528	0	0.00247956	0	0.000932279	0	0.00104735	0	0.00103972	0	0.000752525	0	0.000759994	0	0.00170515	0.00122445	0.000644255	0.000564879	0
Bacteria;Actinobacteria;Actinobacteria;Pseudonocardiales;Pseudonocardiaceae;Goodfellowiella;Goodfellowiella	0.00433357	0.00707925	0.00257278	0.0026008	0.00588924	0.00228244	0	0.00139218	0	0.00088717	0.00157997	0.000589977	0.000494183	0.00184904	0	0.000787693	0.00105327	0	0	0	0	0.00111872	0.000428084	0	0	0.000826521	0.00141865	0.00279684	0.000939479	0.00157103	0.00135849	0.00207943	0.00128208	0.00150505	0.00150333	0	0.00110233	0.00255772	0.00122445	0	0.00112976	0.00339101
Bacteria;Actinobacteria;Actinobacteria;Pseudonocardiales;Pseudonocardiaceae;Kibdelosporangium;Kibdelosporangium	0.00577809	0	0	0.0013004	0.00196308	0.00304326	0.00418611	0	0.00282825	0.00088717	0	0	0.00247092	0.00277357	0.00240025	0.00236308	0.00210655	0.00211173	0.00041845	0.00154074	0.00353177	0.00223744	0.00171234	0	0.00243932	0.00247956	0.000472883	0.00186456	0.00187896	0.000523675	0.00135849	0.00155958	0.0021368	0.000752525	0.00225499	0.00151999	0.00330699	0.00255772	0.00734673	0.00257702	0.00395415	0.00423876
Bacteria;Actinobacteria;Actinobacteria;Pseudonocardiales;Pseudonocardiaceae;Kutzneria;Kutzneria	0.00144452	0.0028317	0.00643194	0.00173387	0.00065436	0.00228244	0.00523264	0	0.00141413	0.00177434	0.00157997	0.000589977	0.000988367	0.00462261	0.000800083	0.00157539	0.00263319	0.00422346	0.0033476	0.00308147	0.00211906	0	0.00171234	0.00757585	0.00243932	0.00495913	0.000945765	0.000932279	0.00187896	0.000523675	0.00407548	0.00363901	0.00042736	0.00150505	0.00450999	0	0	0	0	0.00193277	0.0028244	0.00254326
Bacteria;Actinobacteria;Actinobacteria;Pseudonocardiales;Pseudonocardiaceae;Lechevalieria;Lechevalieria	0	0.0028317	0.00385917	0.000866934	0	0	0.00209306	0.00139218	0.00141413	0	0	0	0.000494183	0.00184904	0	0.000787693	0.000526637	0	0	0.000513579	0.000706354	0.00223744	0.000428084	0.00126264	0	0	0.000945765	0	0	0	0	0.000519859	0.0021368	0.000752525	0.00225499	0	0	0.000852573	0.00122445	0.00128851	0.000564879	0.0016955
Bacteria;Actinobacteria;Actinobacteria;Pseudonocardiales;Pseudonocardiaceae;Lentzea;Lentzea	0.00144452	0.00141585	0.00900472	0.00216734	0.00392616	0.00304326	0.00209306	0.00278435	0.00141413	0.00354868	0.00421325	0.000589977	0.000988367	0.00184904	0.00240025	0.00866462	0.00368646	0.00105587	0.0016738	0.00205432	0.00353177	0.00335616	0.00428084	0.00252528	0.00121966	0.00165304	0.0028373	0.00186456	0.00469739	0.00157103	0.00271699	0.00259929	0.00299152	0.00376262	0.00150333	0.00303998	0.00110233	0.00170515	0.00367336	0.00515404	0.00338928	0.00339101
Bacteria;Actinobacteria;Actinobacteria;Pseudonocardiales;Pseudonocardiaceae;Prauserella;Prauserella	0.00288905	0	0.00257278	0.0134375	0.00130872	0.00228244	0	0	0	0.00177434	0.00315994	0.00825968	0.00642438	0	0.000800083	0.00315077	0.00263319	0.00739106	0.00460295	0.000513579	0.00141271	0	0.00214042	0.00126264	0.00365898	0.00165304	0.00236441	0	0.00187896	0.0020947	0.00407548	0.00103972	0.0021368	0.00150505	0.000751665	0	0	0	0	0.00257702	0.00225952	0
Bacteria;Actinobacteria;Actinobacteria;Pseudonocardiales;Pseudonocardiaceae;Pseudonocardia;Pseudonocardia	0.00866714	0.0056634	0.0167231	0.0121371	0.00588924	0.00380407	0.00523264	0.00696088	0.00141413	0.00532302	0.00157997	0.00176993	0.00197673	0.0110943	0.00880092	0.01024	0.00579301	0.00422346	0.00543985	0.00719011	0.00988896	0.00671231	0.0184076	0.00757585	0.00487864	0.00330609	0.00189153	0.00186456	0.000939479	0.00261838	0.0163019	0.00935745	0.0175217	0.0188131	0.00225499	0.00227998	0.00661398	0.00596801	0.00612227	0.0186834	0.0158166	0.00762977
Bacteria;Actinobacteria;Actinobacteria;Pseudonocardiales;Pseudonocardiaceae;Saccharomonospora;Saccharomonospora	0.00144452	0	0.00643194	0.00606854	0.00523488	0.00608652	0.00523264	0.00417653	0	0.00266151	0.00579322	0.00471982	0.0059302	0.0157169	0.009601	0.01024	0.00157991	0.00105587	0.0033476	0.00924442	0.0113017	0.00559359	0.00556509	0.00252528	0.00487864	0.000826521	0.00472883	0.000932279	0.00939479	0.00471308	0.00543397	0.0103972	0.00555567	0.00376262	0.00375832	0.00455996	0.00551165	0.00682058	0.00857118	0.00193277	0.00564879	0.00339101
Bacteria;Actinobacteria;Actinobacteria;Pseudonocardiales;Pseudonocardiaceae;Saccharopolyspora;Saccharopolyspora	0.00866714	0.00424755	0.00514555	0.00216734	0.0065436	0.00152163	0.00313959	0.00278435	0.00141413	0.00354868	0.00105331	0.00235991	0.00444765	0.00369809	0.00160017	0.00551385	0.00368646	0.00527933	0.0041845	0.00359505	0.00282542	0.00223744	0.00513701	0.00378793	0.00487864	0.00743869	0.0028373	0.00559368	0.00187896	0.00314205	0.00407548	0.00415887	0.00256416	0.00827777	0.00375832	0.00379997	0.00661398	0.00511544	0.00244891	0.00515404	0.00225952	0.0016955
Bacteria;Actinobacteria;Actinobacteria;Pseudonocardiales;Pseudonocardiaceae;Saccharothrix;Saccharothrix	0.00288905	0.00991094	0.00128639	0.00693547	0.00261744	0.00684733	0.00209306	0.00417653	0	0.00266151	0.00263328	0.00471982	0.000988367	0.0120188	0.00640067	0.00866462	0.000526637	0	0.0025107	0.00513579	0.00141271	0.00559359	0.00428084	0.00252528	0	0.00330609	0.00141865	0.00186456	0.00657635	0.000523675	0.0135849	0.00363901	0.00641039	0.00451515	0.00150333	0.000759994	0.00220466	0	0.00734673	0.00257702	0.00677855	0.00339101
Bacteria;Actinobacteria;Actinobacteria;Pseudonocardiales;Pseudonocardiaceae;Sciscionella;Sciscionella	0	0	0	0.000433467	0	0	0	0.00139218	0	0.00088717	0	0	0.000494183	0.00184904	0.000800083	0.000787693	0	0	0.00041845	0	0	0	0	0.00126264	0	0	0	0	0	0	0.00135849	0.000519859	0.000854719	0	0	0	0	0	0	0.00128851	0	0
Bacteria;Actinobacteria;Actinobacteria;Pseudonocardiales;Pseudonocardiaceae;Streptoalloteichus;Streptoalloteichus	0	0.0028317	0	0.00173387	0.00130872	0.000760815	0	0.00417653	0.00141413	0	0.00105331	0.00176993	0.00247092	0.00277357	0.00160017	0.00157539	0	0.00211173	0.00125535	0.00102716	0.00211906	0.00111872	0.00171234	0.00126264	0	0.00165304	0	0.00186456	0	0.000523675	0	0.00207943	0.000854719	0.00150505	0	0.000759994	0	0.00170515	0	0.00257702	0.00112976	0.000847752
Bacteria;Actinobacteria;Actinobacteria;Pseudonocardiales;Pseudonocardiaceae;Thermocrispum;Thermocrispum	0	0	0	0.000433467	0	0	0	0	0	0	0	0	0.000494183	0	0	0	0.000526637	0	0	0	0	0.00223744	0	0	0	0	0	0	0	0.000523675	0	0.00103972	0.00128208	0	0	0	0	0	0	0.00193277	0.00112976	0
Bacteria;Actinobacteria;Actinobacteria;Pseudonocardiales;Pseudonocardiaceae;Umezawaea;Umezawaea	0.00144452	0.00141585	0.00257278	0.000866934	0.00196308	0.00152163	0.00104653	0.00139218	0.00141413	0.00177434	0.000526657	0	0.00197673	0.00277357	0	0.00315077	0.00105327	0	0.00041845	0.000513579	0	0.00223744	0.00171234	0.00126264	0.00121966	0	0.000472883	0	0	0	0.00135849	0	0.00042736	0.00150505	0	0	0	0	0.00122445	0.00257702	0.000564879	0.000847752
Bacteria;Actinobacteria;Actinobacteria;Streptomycetales;Streptomycetaceae;Kitasatospora;Kitasatospora	0.0173343	0.0226536	0.0205822	0.00693547	0.00850668	0.0053257	0.00941876	0.0167061	0.00282825	0.00532302	0.00473991	0.00294989	0.0118604	0.0573204	0.0328034	0.0141785	0.0136926	0.00527933	0.00920591	0.00924442	0.012008	0.0100685	0.0124144	0.0101011	0.0182949	0.00743869	0.00378306	0.0046614	0.00939479	0.0041894	0.0203774	0.0088376	0.0260689	0.031606	0.00676498	0.00683995	0.00440932	0.0102309	0.0110201	0.0244817	0.0214654	0.0144118
Bacteria;Actinobacteria;Actinobacteria;Streptomycetales;Streptomycetaceae;Streptacidiphilus;Streptacidiphilus	0.0245569	0.0198219	0.0424508	0.0121371	0.00785232	0.00912978	0.0334889	0.0264513	0.0127271	0.0115332	0.00526657	0.00353986	0.0138371	0.0332828	0.0256027	0.0259939	0.0126393	0.0126704	0.0108797	0.0159209	0.021897	0.0134246	0.0115583	0.0239902	0.0182949	0.01901	0.0122949	0.0139842	0.0122132	0.0115209	0.0163019	0.0291121	0.0179491	0.015803	0.0105233	0.0106399	0.00551165	0.0187566	0.0208157	0.0167506	0.0158166	0.0152595
Bacteria;Actinobacteria;Actinobacteria;Streptomycetales;Streptomycetaceae;Streptomyces;Streptomyces	1.4893	1.63531	1.62214	1.33508	0.963218	0.470944	0.78699	0.726716	0.55151	0.725705	0.626722	0.741602	0.491713	1.40805	0.848888	0.837318	0.472394	0.354771	0.513439	0.797588	0.832792	0.740592	0.580482	1.37123	1.26601	1.28193	0.520171	0.586404	0.722459	0.438316	0.707775	1.16344	0.650869	0.53354	0.721598	0.550996	0.41668	0.589981	0.79712	0.606888	0.790266	0.718894
Bacteria;Actinobacteria;Actinobacteria;Streptosporangiales;Nocardiopsaceae;Haloactinospora;Haloactinospora	0	0	0	0	0	0.000760815	0	0	0	0	0.000526657	0.000589977	0.000494183	0	0.000800083	0.00157539	0	0	0.00041845	0.000513579	0	0	0	0	0	0.000826521	0.000472883	0	0	0	0	0	0	0	0	0.000759994	0	0	0.00122445	0.000644255	0.000564879	0.000847752
Bacteria;Actinobacteria;Actinobacteria;Streptosporangiales;Nocardiopsaceae;Marinactinospora;Marinactinospora	0	0	0	0	0	0	0	0	0	0	0	0	0.000494183	0	0	0	0	0	0	0	0	0	0	0	0	0	0	0	0	0	0	0	0	0	0	0	0	0	0	0	0	0
Bacteria;Actinobacteria;Actinobacteria;Streptosporangiales;Nocardiopsaceae;Nocardiopsaceae;Nocardiopsaceae	0	0	0	0	0	0	0	0	0	0	0	0	0	0	0.00160017	0	0	0	0	0	0	0	0	0	0	0	0	0	0	0	0	0	0	0	0	0.000759994	0	0	0	0.00128851	0	0
Bacteria;Actinobacteria;Actinobacteria;Streptosporangiales;Nocardiopsaceae;Nocardiopsis;Nocardiopsis	0	0	0	0.000433467	0	0.00152163	0.00104653	0.00278435	0	0	0	0	0	0.000924522	0.000800083	0	0.00105327	0	0	0	0	0	0	0	0.00121966	0	0	0.000932279	0	0	0.00135849	0.00103972	0.00170944	0	0.00150333	0.00227998	0.00330699	0	0	0.00128851	0.00169464	0.000847752
Bacteria;Actinobacteria;Actinobacteria;Streptosporangiales;Nocardiopsaceae;Streptomonospora;Streptomonospora	0	0	0	0	0.00065436	0	0	0	0	0	0	0	0	0	0.000800083	0	0	0	0	0	0	0	0	0	0	0	0	0	0	0	0	0	0	0	0	0	0	0	0	0	0	0
Bacteria;Actinobacteria;Actinobacteria;Streptosporangiales;Nocardiopsaceae;Thermobifida;Thermobifida	0	0	0	0	0	0	0	0	0.00141413	0	0	0	0.000494183	0	0.00160017	0	0	0	0	0	0	0	0	0	0	0	0	0	0.000939479	0	0	0	0.00042736	0	0	0	0	0	0	0	0	0.0016955
Bacteria;Actinobacteria;Actinobacteria;Streptosporangiales;Streptosporangiaceae;Acrocarpaspora;Acrocarpaspora	0	0	0	0	0.00261744	0	0	0	0	0	0	0	0	0	0	0	0	0	0.00041845	0.00102716	0	0	0	0.00126264	0	0	0	0	0	0	0	0	0	0	0	0	0	0	0.00122445	0.00128851	0.000564879	0
Bacteria;Actinobacteria;Actinobacteria;Streptosporangiales;Streptosporangiaceae;Acrocarpospora;Acrocarpospora	0.00722262	0.00424755	0.00385917	0.0039012	0.00196308	0.00152163	0.00104653	0.00139218	0.00141413	0.00177434	0.00157997	0.00353986	0.000988367	0.000924522	0.00160017	0.00236308	0.00105327	0.00105587	0.0033476	0.00102716	0.000706354	0.00111872	0.000856168	0.00252528	0.00121966	0.00165304	0.00236441	0.00186456	0.000939479	0.0020947	0.00407548	0.00155958	0.0021368	0.00150505	0.000751665	0.000759994	0.00220466	0.00596801	0.00122445	0.00257702	0.00338928	0.0016955
Bacteria;Actinobacteria;Actinobacteria;Streptosporangiales;Streptosporangiaceae;Herbidospora;Herbidospora	0	0	0	0	0	0	0	0	0	0	0	0.000589977	0	0	0	0	0	0	0.00041845	0	0	0	0.000428084	0	0	0	0	0	0	0	0	0	0	0	0	0	0	0	0	0	0	0
Bacteria;Actinobacteria;Actinobacteria;Streptosporangiales;Streptosporangiaceae;Microbispora;Microbispora	0	0.00141585	0.00257278	0.00173387	0.00392616	0.00380407	0.00313959	0.0055687	0.00141413	0.00621019	0.00263328	0.00294989	0.000494183	0.00184904	0.000800083	0.000787693	0.00473974	0.00527933	0.00292915	0.0025679	0.000706354	0.00335616	0.00513701	0.00378793	0.00243932	0.00413261	0.00141865	0.000932279	0.000939479	0.000523675	0.00135849	0.00155958	0.0021368	0.00225757	0	0.00151999	0	0.000852573	0.00122445	0.00322128	0.00225952	0.000847752
Bacteria;Actinobacteria;Actinobacteria;Streptosporangiales;Streptosporangiaceae;Microtetraspora;Microtetraspora	0	0	0.00128639	0.00216734	0.00196308	0.000760815	0	0	0	0.00088717	0	0.000589977	0.000494183	0.000924522	0.000800083	0	0	0.00105587	0.0016738	0.000513579	0	0	0.00171234	0	0.00243932	0.000826521	0.00141865	0.00186456	0.000939479	0.00157103	0	0.000519859	0.0021368	0.00225757	0	0	0.00110233	0	0	0.00257702	0	0.0016955
Bacteria;Actinobacteria;Actinobacteria;Streptosporangiales;Streptosporangiaceae;Nonomuraea;Nonomuraea	0.00288905	0.00849509	0.00643194	0.00693547	0.0117785	0.00989059	0.0073257	0.00139218	0.00707064	0.0133075	0.0121131	0.027139	0.00790694	0.00554713	0.000800083	0.00787693	0.0042131	0.00527933	0.0150642	0.00616295	0.00565083	0.0100685	0.00556509	0.00757585	0.00365898	0.00495913	0.00425594	0.00745823	0.0122132	0.00523675	0.0122264	0.00571844	0.00897455	0.00752525	0.01353	0.00531996	0.00992096	0.0102309	0.00367336	0.00837532	0.00621367	0.0016955
Bacteria;Actinobacteria;Actinobacteria;Streptosporangiales;Streptosporangiaceae;Planobispora;Planobispora	0.00144452	0.0056634	0.00385917	0.00303427	0.00392616	0.00228244	0.00209306	0.00835306	0	0.00354868	0.00315994	0.00117995	0.000988367	0.00462261	0.00400042	0.00315077	0.00105327	0.00105587	0.00209225	0.00308147	0.00494448	0.00559359	0.00214042	0.00252528	0.00365898	0.00165304	0.00331018	0.000932279	0.00281844	0.0020947	0	0.00207943	0.0042736	0.00150505	0.00150333	0.000759994	0	0	0.00122445	0.00257702	0.00451903	0.00254326
Bacteria;Actinobacteria;Actinobacteria;Streptosporangiales;Streptosporangiaceae;Planomonospora;Planomonospora	0.00433357	0.00424755	0	0.00346774	0.00196308	0.00380407	0.00313959	0	0.00282825	0.00177434	0.00263328	0.00412984	0.00543602	0.00277357	0.00320033	0.00236308	0.00105327	0.00422346	0.0041845	0.00513579	0.00353177	0.00111872	0.00299659	0.00378793	0.00121966	0.000826521	0.000945765	0	0.000939479	0	0.00271699	0.00363901	0.00299152	0.00451515	0.00150333	0.00227998	0.00110233	0.000852573	0	0.000644255	0.00564879	0.0016955
Bacteria;Actinobacteria;Actinobacteria;Streptosporangiales;Streptosporangiaceae;Planotetraspora;Planotetraspora	0.00144452	0.00424755	0.0115775	0.00736894	0.00261744	0.00228244	0.00418611	0.00278435	0.00424238	0.00266151	0.00210663	0.00294989	0.00345928	0.00369809	0	0.00630154	0.00263319	0.00211173	0.00125535	0.00154074	0.00211906	0.00447487	0.00214042	0.00126264	0.00365898	0.00247956	0.00141865	0	0.00187896	0.00104735	0.00679246	0.00467873	0.00299152	0.00451515	0.00601332	0.00227998	0.00440932	0.00170515	0	0.0057983	0.00395415	0.00423876
Bacteria;Actinobacteria;Actinobacteria;Streptosporangiales;Streptosporangiaceae;Sphaerisporangium;Sphaerisporangium	0.00144452	0.00141585	0.00128639	0.00173387	0.00588924	0.000760815	0.00523264	0.00278435	0.00282825	0.00088717	0.00157997	0.00648975	0.00148255	0.00277357	0.00240025	0.00472616	0.00473974	0.00422346	0.00125535	0.0025679	0.00353177	0.00223744	0.00385276	0	0	0.000826521	0.000945765	0.00839051	0.000939479	0.00261838	0.00407548	0.00571844	0.00128208	0.00376262	0.00225499	0.00227998	0.00220466	0.000852573	0.00122445	0.00193277	0.00395415	0.0016955
Bacteria;Actinobacteria;Actinobacteria;Streptosporangiales;Streptosporangiaceae;Streptosporangiaceae;Streptosporangiaceae	0.00144452	0	0.00128639	0	0	0	0	0	0.00141413	0.00177434	0	0	0	0	0	0	0	0	0.00041845	0.00102716	0	0	0.000428084	0.00126264	0.00243932	0	0	0	0	0	0	0.00103972	0.00042736	0	0	0	0.00110233	0	0	0	0.000564879	0
Bacteria;Actinobacteria;Actinobacteria;Streptosporangiales;Streptosporangiaceae;Streptosporangium;Streptosporangium	0.00288905	0.00141585	0.00385917	0.00303427	0.00392616	0.00228244	0.00104653	0	0.00282825	0.00088717	0	0.00353986	0.000494183	0.00647165	0.00320033	0.00472616	0.00210655	0.0063352	0.0041845	0.00102716	0	0	0.0025685	0.00126264	0	0.00165304	0.00189153	0.00279684	0	0.000523675	0.00407548	0.00259929	0.00555567	0.00376262	0.00526165	0.00151999	0	0.00255772	0	0.0057983	0.00225952	0.000847752
Bacteria;Actinobacteria;Actinobacteria;Streptosporangiales;Streptosporangiaceae;Thermopolyspora;Thermopolyspora	0	0.0028317	0.00257278	0.0039012	0.00785232	0.00228244	0.00418611	0.00139218	0.00141413	0.00088717	0.00157997	0.00294989	0.00247092	0.00184904	0.000800083	0.00393847	0.00315982	0.0031676	0.00292915	0.00308147	0.00211906	0.00223744	0.00214042	0	0.00243932	0.00330609	0.00331018	0	0.00751583	0.000523675	0	0.00259929	0.00256416	0.00827777	0.000751665	0	0.00220466	0.000852573	0.00367336	0.000644255	0.00734343	0.00254326
Bacteria;Actinobacteria;Actinobacteria;Streptosporangiales;Thermomonosporaceae;Actinoallomurus;Actinoallomurus	0.00288905	0.00707925	0.00128639	0.0013004	0.00392616	0.00152163	0.00104653	0.00139218	0.00282825	0.00266151	0.00105331	0.00589977	0.0029651	0.00277357	0.000800083	0.00866462	0.00315982	0.00211173	0.00209225	0.00821726	0.00706354	0.00894975	0.0145549	0.00252528	0.00243932	0.00661217	0.000472883	0	0	0.00157103	0.00679246	0.00207943	0.000854719	0.00376262	0	0.000759994	0.00330699	0	0.00244891	0.00644255	0.000564879	0.000847752
Bacteria;Actinobacteria;Actinobacteria;Streptosporangiales;Thermomonosporaceae;Actinocorallia;Actinocorallia	0.06067	0.0764558	0.0707514	0.046381	0.0569293	0.0448881	0.037675	0.0487262	0.022626	0.0221792	0.0294928	0.0200592	0.0153197	0.0471506	0.0184019	0.0401723	0.0210655	0.0116145	0.0175749	0.0415999	0.0324923	0.0335616	0.0282535	0.0505057	0.0426881	0.03802	0.0208068	0.0186456	0.0225475	0.0115209	0.0217359	0.0452277	0.0209406	0.0203182	0.0668982	0.0250798	0.0286606	0.0451864	0.0257136	0.0238374	0.037282	0.0313668
Bacteria;Actinobacteria;Actinobacteria;Streptosporangiales;Thermomonosporaceae;Actinomadura;Actinomadura	0.0491138	0.0693766	0.0681786	0.0624193	0.0333724	0.0197812	0.0272097	0.03202	0.0395956	0.036374	0.0452925	0.052508	0.0266859	0.0767353	0.0304032	0.121305	0.0426576	0.0443464	0.0878746	0.0436542	0.0445003	0.0268492	0.0625003	0.0454551	0.0378095	0.0404995	0.0373577	0.0242393	0.0253659	0.0319442	0.0529812	0.0462674	0.0393171	0.0466565	0.0405899	0.0273598	0.0220466	0.0264298	0.0648961	0.0386553	0.0615718	0.0534084
Bacteria;Actinobacteria;Actinobacteria;Streptosporangiales;Thermomonosporaceae;Spirillospora;Spirillospora	0.00288905	0	0.00257278	0.00173387	0.00196308	0.000760815	0.00313959	0.00139218	0	0.00088717	0.00157997	0.00117995	0	0	0.000800083	0.00157539	0.000526637	0.00105587	0.0016738	0.00102716	0.000706354	0	0.000428084	0	0	0	0.00141865	0.00279684	0	0	0.00135849	0.000519859	0.000854719	0	0.00150333	0.00151999	0.00330699	0	0	0	0.00112976	0
Bacteria;Actinobacteria;Actinobacteria;Streptosporangiales;Thermomonosporaceae;Thermobispora;Thermobispora	0.0577809	0.106189	0.10677	0.0689213	0.0516945	0.0403232	0.0544195	0.0890993	0.0254543	0.0319381	0.0242262	0.0235991	0.0291568	0.0536223	0.0392041	0.0354462	0.0200122	0.0105587	0.0309653	0.0349234	0.0423813	0.0525798	0.0363871	0.0252528	0.0390291	0.0322343	0.0279001	0.0298329	0.0263054	0.0219944	0.0230944	0.0363901	0.0235048	0.0338636	0.0405899	0.0159599	0.0110233	0.0213143	0.0526516	0.0231932	0.0553582	0.0389966
Bacteria;Actinobacteria;Actinobacteria;Streptosporangiales;Thermomonosporaceae;Thermomonospora;Thermomonospora	0.115562	0.120347	0.100338	0.128306	0.0857212	0.0395624	0.0586056	0.0487262	0.0480803	0.0558917	0.055299	0.079647	0.0494183	0.0878296	0.0408042	0.0370216	0.0189589	0.0285084	0.0401712	0.0528986	0.0445003	0.0313241	0.0569352	0.049243	0.0475668	0.0454587	0.032156	0.0316975	0.0441555	0.0282785	0.0434718	0.051466	0.0521379	0.0556868	0.0315699	0.0273598	0.0187396	0.0426287	0.0355092	0.0463864	0.0519689	0.0517129
Bacteria;Actinobacteria;Coriobacteriia;Coriobacteriales;Coriobacteriaceae;Adlercreutzia;Adlercreutzia	0	0	0.00128639	0	0	0	0.00104653	0.00278435	0	0	0	0	0	0	0.000800083	0.00236308	0.00157991	0.00105587	0.000836901	0	0	0	0	0	0.00243932	0	0	0	0	0	0	0	0.00042736	0	0	0	0	0	0	0	0	0
Bacteria;Actinobacteria;Coriobacteriia;Coriobacteriales;Coriobacteriaceae;Asaccharobacter;Asaccharobacter	0	0	0	0	0	0	0	0	0	0	0	0	0	0	0	0	0	0	0	0	0	0	0	0	0	0	0	0	0	0	0	0	0	0	0	0.000759994	0	0	0	0	0	0
Bacteria;Actinobacteria;Coriobacteriia;Coriobacteriales;Coriobacteriaceae;Atopobium;Atopobium	0.179121	0.13309	0.154367	0.106633	0.0837581	0.0228244	0.0502334	0.0598636	0.0183837	0.0514558	0.0268595	0.0247791	0.042994	0.133131	0.0872091	0.129182	0.0452908	0.0327318	0.0477033	0.035437	0.0409686	0.0302054	0.0145549	0.0909102	0.064642	0.0619891	0.0165509	0.016781	0.021608	0.0125682	0.110038	0.0488667	0.070087	0.0594495	0.0240533	0.0151999	0.0165349	0.0349555	0.0355092	0.0824647	0.0214654	0.0203461
Bacteria;Actinobacteria;Coriobacteriia;Coriobacteriales;Coriobacteriaceae;Collinsella;Collinsella	0.00577809	0.0198219	0.00771833	0.000866934	0	0.000760815	0.00418611	0.00974523	0	0	0.000526657	0.00117995	0.000494183	0	0.00160017	0.00630154	0.000526637	0	0.000836901	0.000513579	0	0	0	0.00378793	0.00487864	0.00330609	0	0	0	0.000523675	0.00135849	0.00155958	0.00042736	0.0030101	0	0.000759994	0	0	0.00612227	0	0.00169464	0.000847752
Bacteria;Actinobacteria;Coriobacteriia;Coriobacteriales;Coriobacteriaceae;Coriobacterium;Coriobacterium	0.00288905	0.0028317	0.00385917	0.000433467	0	0.00152163	0	0	0	0	0	0	0.000494183	0	0.000800083	0.000787693	0	0	0.00041845	0.000513579	0.000706354	0.00111872	0.000856168	0	0	0	0	0	0	0	0	0	0.00042736	0	0	0.000759994	0.00110233	0	0	0	0.000564879	0.000847752
Bacteria;Actinobacteria;Coriobacteriia;Coriobacteriales;Coriobacteriaceae;Cryptobacterium;Cryptobacterium	0	0	0	0	0	0	0.00104653	0	0	0	0	0	0	0	0	0	0.000526637	0	0	0	0	0	0.000428084	0	0	0	0	0	0	0	0	0	0	0	0	0	0	0	0	0	0.000564879	0
Bacteria;Actinobacteria;Coriobacteriia;Coriobacteriales;Coriobacteriaceae;Denitrobacterium;Denitrobacterium	0.0144452	0.0056634	0.00771833	0.0039012	0.00785232	0.00380407	0.00104653	0.00278435	0.00141413	0.00798453	0.00105331	0.00235991	0.00247092	0.00369809	0.00720075	0.00551385	0.00315982	0.00105587	0.00209225	0	0.000706354	0.00223744	0.00128425	0.00126264	0.00365898	0.00578565	0	0.00186456	0.000939479	0.00104735	0.00271699	0.00311915	0.00042736	0.00451515	0.00225499	0.00151999	0	0	0	0.00193277	0.00112976	0.00254326
Bacteria;Actinobacteria;Coriobacteriia;Coriobacteriales;Coriobacteriaceae;Eggerthella;Eggerthella	0.00288905	0.0056634	0.00128639	0	0	0.00152163	0	0.00139218	0	0.00088717	0	0.000589977	0.00197673	0.00739618	0.00560058	0.000787693	0.000526637	0.00105587	0.000836901	0	0.000706354	0	0.000428084	0	0.00121966	0	0.000945765	0.000932279	0.00187896	0.00314205	0.00543397	0.000519859	0.00170944	0.0060202	0	0.00151999	0	0	0.00122445	0.00515404	0.000564879	0
Bacteria;Actinobacteria;Coriobacteriia;Coriobacteriales;Coriobacteriaceae;Enterorhabdus;Enterorhabdus	0	0	0.00128639	0.000866934	0	0.000760815	0	0.00139218	0	0	0	0	0	0.000924522	0	0.000787693	0.00157991	0	0	0	0	0	0	0.00126264	0.00121966	0	0	0	0	0	0	0	0.00042736	0	0	0	0	0	0	0.000644255	0	0.0016955
Bacteria;Actinobacteria;Coriobacteriia;Coriobacteriales;Coriobacteriaceae;Gordonibacter;Gordonibacter	0.00144452	0.0028317	0.00257278	0.00216734	0.00065436	0.00152163	0.00209306	0.00139218	0.00141413	0	0.00157997	0.00117995	0.00197673	0.00184904	0	0.00393847	0.00315982	0	0.0025107	0.000513579	0.000706354	0.00223744	0.00171234	0.00126264	0.00487864	0	0.000472883	0.000932279	0.000939479	0	0.00271699	0.000519859	0.000854719	0.000752525	0.000751665	0.00151999	0	0.00255772	0	0.000644255	0	0
Bacteria;Actinobacteria;Coriobacteriia;Coriobacteriales;Coriobacteriaceae;Olsenella;Olsenella	0.0534474	0.0594657	0.0218686	0.0502822	0.0202852	0.00304326	0.00941876	0.0111374	0.00707064	0.0150819	0.00421325	0.0106196	0.00790694	0.0184904	0.0120012	0.0165416	0.00473974	0.00422346	0.00376605	0.00359505	0.00141271	0.00447487	0.00214042	0.0101011	0.00731797	0.00661217	0.00141865	0.00652595	0.00187896	0.00366573	0.00950945	0.0088376	0.0042736	0.00376262	0.00601332	0.00227998	0.00330699	0.000852573	0.00367336	0.0057983	0.00395415	0
Bacteria;Actinobacteria;Coriobacteriia;Coriobacteriales;Coriobacteriaceae;Paraeggerthella;Paraeggerthella	0	0.0028317	0	0	0.00065436	0	0	0.00139218	0	0	0	0	0	0	0	0	0.00105327	0	0.00041845	0	0	0	0.000428084	0.00126264	0	0	0	0	0	0	0	0	0	0	0.000751665	0	0	0	0	0	0.00169464	0.000847752
Bacteria;Actinobacteria;Coriobacteriia;Coriobacteriales;Coriobacteriaceae;Slackia;Slackia	0.00144452	0.0028317	0.00514555	0.0013004	0.00065436	0.000760815	0	0.00139218	0	0.00088717	0	0.000589977	0	0	0.000800083	0.000787693	0.000526637	0	0	0	0	0	0	0.00252528	0.00243932	0	0	0	0.00187896	0.00104735	0	0.00155958	0	0.000752525	0.000751665	0.00151999	0.00110233	0	0.00122445	0.000644255	0.00112976	0.000847752
Bacteria;Actinobacteria;Nitriliruptoria;Euzebyales;Euzebyaceae;Euzebya;Euzebya	0.0216678	0.056634	0.0437372	0.0216734	0.0222483	0.0144555	0.017791	0.023667	0.0155554	0.0150819	0.018433	0.00884966	0.010872	0.021264	0.0160017	0.02048	0.00737292	0.00950279	0.0112982	0.0154074	0.0204843	0.00559359	0.00941785	0.017677	0.0195146	0.0173569	0.0104034	0.0130519	0.00845531	0.00837881	0.00815096	0.0187149	0.0123934	0.0105353	0.0195433	0.00607995	0.0077163	0.0161989	0.0208157	0.0109523	0.0248547	0.0186505
Bacteria;Actinobacteria;Nitriliruptoria;Nitriliruptorales;Nitriliruptoraceae;Nitriliruptor;Nitriliruptor	0.0390021	0.0410596	0.0180094	0.0238407	0.0274831	0.0159771	0.0136049	0.0194905	0.00565651	0.0168562	0.00842651	0.00589977	0.0113662	0.019415	0.0120012	0.0267816	0.00895283	0.00527933	0.00836901	0.009758	0.0141271	0.0123059	0.00856168	0.0252528	0.0158556	0.0123978	0.0127678	0.00652595	0.0169106	0.0141392	0.00679246	0.0223539	0.0119661	0.00451515	0.00977164	0.0151999	0.00551165	0.0127886	0.0220402	0.00708681	0.018641	0.016955
Bacteria;Actinobacteria;Rubrobacteria;Rubrobacterales;Rubrobacteriaceae;Rubrobacter;Rubrobacter	0.102561	0.0792875	0.109343	0.127006	0.0660904	0.0486922	0.037675	0.0487262	0.0622216	0.0869426	0.068992	0.0637176	0.141831	0.246847	0.143215	0.369428	0.258052	0.247073	0.456111	0.068306	0.0543893	0.0425113	0.0732024	0.103537	0.150018	0.0909174	0.0586374	0.063395	0.0601266	0.0277548	0.316529	0.114369	0.33505	0.343151	0.0481066	0.0585195	0.0407862	0.0409235	0.0734673	0.371091	0.102243	0.0627337
Bacteria;Actinobacteria;Thermoleophilia;Gaiellales;Gaiellaceae;Gaiella;Gaiella	0.161787	0.169902	0.160799	0.163417	0.0412247	0.0167379	0.0481403	0.0264513	0.0523227	0.0922657	0.0473991	0.0395285	0.116627	0.233904	0.157616	0.244973	0.151672	0.160492	0.287894	0.0693332	0.0713418	0.108516	0.0556509	0.138891	0.0987925	0.0686013	0.0151322	0.0139842	0.0291238	0.0204233	0.18068	0.0873362	0.175645	0.148247	0.0278116	0.0174799	0.0165349	0.0213143	0.0342847	0.209383	0.0751289	0.0406921
Bacteria;Actinobacteria;Thermoleophilia;Solirubrobacterales;480-2;Rubrobacterineae;Rubrobacterineae	0.0144452	0.028317	0.0385917	0.0216734	0.0098154	0.00684733	0.0146514	0.00835306	0.0169695	0.0257279	0.0121131	0.0147494	0.00988367	0.0517732	0.0272028	0.0346585	0.0142192	0.0105587	0.0104613	0.035437	0.0423813	0.0536985	0.0158391	0.0265155	0.0207342	0.0165304	0.00756612	0.00279684	0.0197291	0.00942616	0.0298868	0.0129965	0.0260689	0.0165555	0.00751665	0.00455996	0.00330699	0.0102309	0.0146935	0.0296357	0.0124273	0.0110208
Bacteria;Actinobacteria;Thermoleophilia;Solirubrobacterales;Conexibacteraceae;Conexibacter;Conexibacter	0.0260014	0.0311487	0.0308733	0.0199395	0.0242113	0.0114122	0.017791	0.0153139	0.0155554	0.0088717	0.00684654	0.0112096	0.010872	0.0351318	0.0240025	0.02048	0.00684629	0.0063352	0.00962436	0.0210567	0.0197779	0.0201369	0.0162672	0.0101011	0.0109769	0.0107448	0.0118221	0.00932279	0.0178501	0.00733146	0.0135849	0.0114369	0.0230774	0.0120404	0.0105233	0.00683995	0.00661398	0.011936	0.00857118	0.0148179	0.0197708	0.0127163
Bacteria;Actinobacteria;Thermoleophilia;Solirubrobacterales;Patulibacteraceae;Patulibacter;Patulibacter	0.192122	0.114684	0.132498	0.100131	0.0464596	0.0174987	0.0617452	0.0375888	0.203634	0.204936	0.0663587	0.185253	0.0291568	0.0600939	0.0504052	0.0567139	0.0142192	0.00739106	0.0259439	0.0693332	0.0812308	0.0682418	0.0359591	0.0542936	0.0426881	0.0462852	0.00898477	0.00932279	0.0197291	0.00890248	0.0244529	0.0285922	0.0209406	0.0225757	0.0405899	0.0296398	0.0165349	0.0323978	0.0159179	0.0231932	0.028244	0.0186505
Bacteria;Actinobacteria;Thermoleophilia;Solirubrobacterales;Solirubrobacteraceae;Solirubrobacter;Solirubrobacter	0.093894	0.0807034	0.128639	0.0689213	0.0372985	0.00989059	0.0439542	0.0487262	0.022626	0.0425841	0.0173797	0.0129795	0.0192732	0.327281	0.110411	0.0748308	0.0147458	0.0147821	0.0175749	0.0867949	0.077699	0.08726	0.0419522	0.053031	0.0414685	0.0330609	0.0108763	0.0102551	0.0347607	0.00576043	0.169812	0.0363901	0.0906002	0.0865403	0.0225499	0.00455996	0.00881863	0.0093783	0.0367336	0.0753779	0.0395415	0.0211938
Bacteria;Actinobacteria;Thermoleophilia;Solirubrobacterales;YNPFFP1;bacterium_Ellin5025;bacterium_Ellin5025	0.0650035	0.07504	0.100338	0.0424798	0.0556206	0.0144555	0.053373	0.0459418	0.0141413	0.0487943	0.0105331	0.0112096	0.00395347	0.0989239	0.028803	0.048837	0.0131659	0.0105587	0.0125535	0.0534122	0.0473257	0.04363	0.0359591	0.0277781	0.0146359	0.0239691	0.00331018	0.00652595	0.0122132	0.00576043	0.0543397	0.014556	0.0260689	0.0233283	0.0187916	0.00683995	0.013228	0.0230195	0.00979564	0.0270587	0.014122	0.00762977
Bacteria;Actinobacteria;Thermoleophilia;Thermophilales;Thermoleophilaceae;Thermoleophilum;Thermoleophilum	0.475248	0.295912	0.307447	0.399223	0.128255	0.0593436	0.105699	0.0668244	0.220604	0.242197	0.145884	0.202362	0.0998251	0.171961	0.140815	0.0661662	0.0310716	0.0242849	0.0564908	0.101175	0.107366	0.0906162	0.0445207	0.148992	0.0926942	0.121499	0.0505984	0.0652595	0.0958268	0.0686015	0.0353208	0.10969	0.038035	0.031606	0.0834348	0.0699194	0.0540141	0.0630904	0.067345	0.0483191	0.0621367	0.0491696
Bacteria;Aquificae;Aquificae;Aquificales;Aquificaceae;Aquifex;Aquifex	0	0	0	0	0	0	0	0	0	0	0	0	0	0	0	0	0	0	0	0	0	0	0	0	0	0	0	0	0	0	0	0	0	0.000752525	0	0	0	0	0	0	0	0
Bacteria;Aquificae;Aquificae;Aquificales;Aquificaceae;Hydrogenivirga;Hydrogenivirga	0	0	0	0.000433467	0	0.000760815	0	0	0	0	0	0	0	0	0	0	0	0	0	0	0	0	0	0	0	0	0	0	0	0	0	0	0	0	0	0	0	0	0	0	0	0.000847752
Bacteria;Aquificae;Aquificae;Aquificales;Aquificaceae;Hydrogenobaculum;Hydrogenobaculum	0	0	0	0	0	0	0	0	0	0	0	0	0	0	0	0	0	0	0	0	0	0	0	0	0	0	0	0	0	0	0	0.000519859	0	0	0	0	0	0	0	0	0	0
Bacteria;Aquificae;Aquificae;Aquificales;Desulfurobacteriaceae;Balnearium;Balnearium	0.00288905	0	0	0	0	0	0	0	0	0	0	0	0	0	0	0.000787693	0	0	0	0.000513579	0	0	0	0	0	0	0	0	0	0	0	0	0	0	0	0	0	0	0	0	0	0
Bacteria;Aquificae;Aquificae;Aquificales;Desulfurobacteriaceae;Desulfurobacterium;Desulfurobacterium	0.00144452	0.00141585	0	0	0	0.000760815	0	0	0	0.00088717	0.000526657	0.000589977	0	0.00277357	0.000800083	0.000787693	0	0	0.00041845	0.00102716	0	0.00559359	0	0	0	0	0.000472883	0.000932279	0	0.000523675	0.00135849	0	0.00042736	0	0	0	0	0	0.00122445	0.000644255	0	0.000847752
Bacteria;Aquificae;Aquificae;Aquificales;Desulfurobacteriaceae;Thermovibrio;Thermovibrio	0	0	0	0	0	0	0	0	0	0	0	0	0	0	0.000800083	0	0	0	0	0	0	0	0.000428084	0	0	0	0	0	0	0	0	0	0	0	0	0	0	0	0	0	0	0
Bacteria;Aquificae;Aquificae;Aquificales;Family_Incertae_Sedis;Thermosulfidibacter;Thermosulfidibacter	0.0650035	0.046723	0.04631	0.0481149	0.0176677	0.00989059	0.019884	0.00835306	0.0735346	0.0825068	0.0194863	0.0353986	0.0182848	0.0379054	0.0280029	0.0165416	0.0121127	0.0168939	0.00795056	0.0385184	0.0360241	0.0369177	0.010274	0.017677	0.0146359	0.0132243	0.0141865	0.0177133	0.0272449	0.0214707	0.0190189	0.0114369	0.0102566	0.00752525	0.0165366	0.0197598	0.00992096	0.0144937	0.0220402	0.0180391	0.0135571	0.0161073
Bacteria;Aquificae;Aquificae;Aquificales;Hydrogenothermaceae;Hydrogenothermus;Hydrogenothermus	0.00144452	0.00141585	0	0	0.00196308	0	0.00104653	0.00139218	0	0	0.00210663	0.00117995	0.000494183	0.00184904	0.00160017	0	0.000526637	0	0	0.00102716	0	0.00111872	0.000856168	0.00126264	0	0.000826521	0.000945765	0	0.00187896	0	0	0	0.00042736	0	0	0	0.00220466	0.000852573	0	0.000644255	0.000564879	0
Bacteria;Aquificae;Aquificae;Aquificales;Hydrogenothermaceae;Persephonella;Persephonella	0	0.0028317	0.00257278	0.00216734	0.00065436	0	0.00209306	0	0.00424238	0.00177434	0.000526657	0.00294989	0.0029651	0	0.00240025	0	0.00105327	0.00211173	0.0033476	0.00102716	0	0.00111872	0.00128425	0.00126264	0.00121966	0.000826521	0.00141865	0	0.00469739	0.00104735	0.00271699	0.00103972	0.00512831	0.00451515	0	0.00151999	0.00220466	0.000852573	0.00122445	0.00837532	0.000564879	0.000847752
Bacteria;Aquificae;Aquificae;Aquificales;Hydrogenothermaceae;Sulfurihydrogenibium;Sulfurihydrogenibium	0.0115562	0.0056634	0.00643194	0.00953628	0.00261744	0.0053257	0.00418611	0	0.00707064	0.00177434	0.00789985	0.00943964	0.00691857	0.00647165	0.00240025	0.00630154	0.00315982	0.0031676	0.0050214	0.0025679	0.00706354	0.00559359	0.00642126	0	0.0060983	0.00495913	0.00756612	0.00839051	0.00939479	0.00785513	0.00679246	0.0062383	0.00512831	0.0060202	0.0150333	0.00455996	0.00440932	0.00426287	0.00979564	0.00322128	0.00508391	0.00678202
Bacteria;Aquificae;Aquificae;Aquificales;Hydrogenothermaceae;Venenivibrio;Venenivibrio	0	0.00141585	0	0	0.00065436	0	0	0	0	0	0	0	0	0	0	0	0	0	0.00041845	0	0	0	0	0	0	0	0	0	0	0	0	0	0	0	0	0	0	0	0	0	0	0
Bacteria;Armatimonadetes;Armatimonadia;Armatimonadales;Armatimonadaceae;Armatimonas;Armatimonas	0.00722262	0.0056634	0.00385917	0.00996974	0.016359	0.0174987	0.0125583	0.00278435	0.00848476	0.0088717	0.00473991	0.0123895	0.0029651	0.00184904	0.000800083	0.00945232	0.0136926	0.0116145	0.0050214	0.0025679	0.00141271	0.00447487	0.0025685	0	0.0060983	0.00743869	0.00236441	0.00372912	0.00845531	0.0020947	0.00543397	0.00207943	0.00470096	0.0090303	0.00751665	0.00455996	0	0.00767316	0	0.00515404	0.00112976	0.00423876
Bacteria;Armatimonadetes;Chthonomonadetes;Chthonomonadales;Chthonomonadaceae;Chthonomonas;Chthonomonas	0	0	0.00128639	0.0013004	0	0	0	0.00139218	0	0	0.00105331	0	0.000494183	0.000924522	0	0.000787693	0	0	0.000836901	0	0	0	0.00128425	0.00126264	0	0	0	0.000932279	0.00187896	0.000523675	0.00135849	0.00103972	0.000854719	0.00150505	0	0.000759994	0.00110233	0	0	0.00193277	0.000564879	0.000847752
Bacteria;Bacteroidetes;Bacteroidia;Bacteroidales;Bacteroidaceae;Bacteroides;Bacteroides	0.0173343	0.0198219	0.0257278	0.0104032	0.0143959	0.0136947	0.0230236	0.0306279	0.0183837	0.0124204	0.015273	0.00825968	0.0281685	0.0258866	2.74989	0.0141785	0.0258052	0.0306201	0.0217594	0.0112987	0.0204843	0.00783103	0.0081336	0.0164143	0.0195146	0.0239691	0.0212797	0.0158487	0.0187896	0.0198997	0.0380378	0.0207943	0.0376076	0.045904	0.01804	0.0144399	0.0143303	0.0170515	0.0171424	0.0341455	0.0254196	0.0178028
Bacteria;Bacteroidetes;Bacteroidia;Bacteroidales;BS11_gut_group;Bacteroidia;Bacteroidia	0	0	0	0	0	0.000760815	0	0	0.00141413	0	0	0	0	0	0	0	0	0	0	0	0	0	0	0	0	0	0	0	0	0	0	0	0	0.000752525	0.000751665	0	0	0	0.00122445	0	0	0.000847752
Bacteria;Bacteroidetes;Bacteroidia;Bacteroidales;Marinilabiaceae;Alkaliflexus;Alkaliflexus	0.637035	0.645627	0.499119	0.703517	0.622951	0.760815	0.687569	0.608381	1.21049	1.13735	1.05911	0.894406	1.32194	0.925447	1.14652	1.16263	1.53462	1.45182	1.30724	0.792966	0.802419	0.677943	0.653256	0.946982	1.12575	0.852144	0.706487	0.751417	0.874655	0.671352	2.18989	1.05479	1.59277	1.93173	0.93432	0.846633	0.759505	0.933568	0.994257	1.78716	1.25347	0.943548
Bacteria;Bacteroidetes;Bacteroidia;Bacteroidales;Marinilabiaceae;Anaerophaga;Anaerophaga	0.00577809	0.00141585	0.00514555	0.00563507	0.0065436	0.00760815	0.00523264	0.00139218	0.00565651	0.00798453	0.0110598	0.0117995	0.0103779	0.00739618	0.0048005	0.00315077	0.00737292	0.00844693	0.00711366	0.0025679	0.00494448	0.00223744	0.00385276	0.00757585	0.0060983	0.00413261	0.00331018	0.00372912	0.00281844	0.0041894	0.0108679	0.00675816	0.00512831	0.0127929	0.00526165	0.0121599	0.00551165	0.0110834	0.00122445	0.00450979	0.00451903	0.00593427
Bacteria;Bacteroidetes;Bacteroidia;Bacteroidales;Marinilabiaceae;Cytophaga;Cytophaga	0.219568	0.219457	0.227691	0.166451	0.314093	0.423013	0.346401	0.455242	0.264442	0.293653	0.325474	0.114456	0.369649	0.331903	0.408042	0.323742	0.42763	0.459302	0.303376	0.316365	0.466194	0.322191	0.227741	0.460864	0.522015	0.401689	0.399113	0.463343	0.347607	0.379141	0.589586	0.482949	0.482062	0.480111	0.479562	0.308558	0.306448	0.397299	0.399172	0.482547	0.408973	0.400139
Bacteria;Bacteroidetes;Bacteroidia;Bacteroidales;Marinilabiaceae;Marinifilum;Marinifilum	0.613922	0.448824	0.415504	0.454274	0.447582	0.533331	0.492915	0.28818	1.04221	1.12138	0.864244	0.658415	1.05706	0.837617	0.852089	0.67269	0.863159	0.87848	1.24531	0.672789	0.615941	0.501186	0.400687	0.796727	0.814734	0.628983	0.637446	0.806422	1.35943	0.681825	1.20227	0.800062	1.0637	1.21232	0.793758	0.896793	0.748482	0.769021	0.811814	1.15	0.824159	0.724828
Bacteria;Bacteroidetes;Bacteroidia;Bacteroidales;Marinilabiaceae;Marinilabilia;Marinilabilia	0.423245	0.373784	0.343466	0.647166	0.767565	0.739512	0.518032	0.385633	0.872516	0.897816	0.985375	1.34574	0.844065	0.572279	0.47605	0.44741	0.513471	0.531101	0.662825	0.609105	0.652671	0.550409	0.771835	0.571977	0.696426	0.471117	0.473355	0.549112	0.458466	0.485971	0.877586	0.609794	0.782495	0.918833	0.607345	0.639915	0.510378	0.537974	0.835078	0.819493	0.901547	0.752804
Bacteria;Bacteroidetes;Bacteroidia;Bacteroidales;MgMjR-022;BacteroidiaI;BacteroidiaI	0	0	0	0	0	0	0	0	0	0	0	0	0	0	0	0	0	0	0	0	0.000706354	0	0	0	0	0	0	0	0	0	0	0	0	0	0	0	0	0	0	0	0	0
Bacteria;Bacteroidetes;Bacteroidia;Bacteroidales;Porphyromonadaceae;Barnesiella;Barnesiella	0.00288905	0.0056634	0	0.000433467	0	0	0	0.00417653	0.00282825	0	0	0	0	0.000924522	0.000800083	0.000787693	0.000526637	0	0	0	0	0.00111872	0	0.00126264	0.00243932	0.000826521	0	0	0	0	0	0.00103972	0.000854719	0	0	0	0	0	0.00367336	0	0.000564879	0.0016955
Bacteria;Bacteroidetes;Bacteroidia;Bacteroidales;Porphyromonadaceae;Butyricimonas;Butyricimonas	0	0.00141585	0	0	0	0	0	0	0	0	0	0	0	0	0	0	0.000526637	0	0	0	0	0	0	0.00126264	0	0	0	0	0	0	0	0	0	0	0	0	0	0	0	0	0	0
Bacteria;Bacteroidetes;Bacteroidia;Bacteroidales;Porphyromonadaceae;Candidatus_Armantifilum;Candidatus_Armantifilum	0	0.00141585	0	0	0	0	0	0	0	0	0	0	0	0	0	0	0.000526637	0	0	0	0	0	0	0	0	0	0	0	0	0	0	0	0	0	0	0	0	0	0	0	0	0
Bacteria;Bacteroidetes;Bacteroidia;Bacteroidales;Porphyromonadaceae;Dysgonomonas;Dysgonomonas	0.00144452	0	0	0	0	0.000760815	0.00104653	0.00139218	0	0	0.000526657	0	0.00148255	0.00277357	0.00240025	0.00236308	0.00315982	0.00105587	0.00041845	0	0.00141271	0	0	0.00252528	0.00121966	0.000826521	0.00425594	0.000932279	0.00281844	0.00157103	0.00271699	0.00415887	0.00042736	0.00150505	0.00225499	0.000759994	0.00110233	0.000852573	0.00367336	0.000644255	0.000564879	0
Bacteria;Bacteroidetes;Bacteroidia;Bacteroidales;Porphyromonadaceae;Odoribacter;Odoribacter	0.00288905	0	0.00128639	0	0.00392616	0.00152163	0.00627917	0.00696088	0	0.00177434	0	0	0	0.00184904	0.0184019	0.000787693	0.00105327	0	0	0	0	0	0	0	0.00243932	0	0.00331018	0.000932279	0	0.000523675	0	0	0.0021368	0	0.0172883	0.00455996	0	0.00682058	0.00122445	0.00193277	0.000564879	0.000847752
Bacteria;Bacteroidetes;Bacteroidia;Bacteroidales;Porphyromonadaceae;Paludibacter;Paludibacter	0.00288905	0.0056634	0.00257278	0.00173387	0.00261744	0.00456489	0.00941876	0.0167061	0.00141413	0.00177434	0.00579322	0.00117995	0.00691857	0.0184904	0.0216022	0.01024	0.0242253	0.0242849	0.0058583	0.00154074	0.00635719	0.00335616	0.00299659	0.0113638	0.0134163	0.0140509	0.00851189	0.0046614	0.00187896	0.0062841	0.0203774	0.0114369	0.0102566	0.0188131	0.00676498	0.00607995	0.0121256	0.011936	0.00489782	0.00837532	0.00621367	0.00762977
Bacteria;Bacteroidetes;Bacteroidia;Bacteroidales;Porphyromonadaceae;Parabacteroides;Parabacteroides	0.00144452	0.0056634	0.00257278	0.0026008	0.00065436	0.00228244	0.00209306	0.00417653	0.00282825	0	0	0.000589977	0	0.000924522	0.009601	0.0126031	0.0200122	0.0179497	0.00376605	0.00102716	0.00282542	0	0.0025685	0.00252528	0.0060983	0.00247956	0.00189153	0.00186456	0	0.000523675	0.00135849	0.00675816	0.00128208	0.00225757	0.00150333	0.00227998	0	0.00170515	0.00122445	0.00386553	0.00169464	0.0016955
Bacteria;Bacteroidetes;Bacteroidia;Bacteroidales;Porphyromonadaceae;Petrimonas;Petrimonas	0	0	0	0	0	0	0	0.00139218	0.00141413	0	0	0	0	0.00184904	0.00320033	0.000787693	0.0042131	0.00105587	0	0	0	0	0	0	0.00121966	0	0.00141865	0.000932279	0	0.000523675	0	0.00155958	0.00042736	0	0.00225499	0	0	0.000852573	0	0.000644255	0	0.000847752
Bacteria;Bacteroidetes;Bacteroidia;Bacteroidales;Porphyromonadaceae;Porphyromonas;Porphyromonas	0.00866714	0.00849509	0.0527419	0.00346774	0.0098154	0.00684733	0.0680244	0.0640401	0.00848476	0.00532302	0.00789985	0.00707973	0.00444765	0.00462261	0.0176018	0.00708924	0.00737292	0.0105587	0.0058583	0.00308147	0.00635719	0.00223744	0.00984593	0.00378793	0.00243932	0.00578565	0.0146594	0.0102551	0.00469739	0.00837881	0.00135849	0.0197546	0.010684	0.0127929	0.0142816	0.00607995	0.00992096	0.0110834	0.00857118	0.0173949	0.0101678	0.00593427
Bacteria;Bacteroidetes;Bacteroidia;Bacteroidales;Porphyromonadaceae;Proteiniphilum;Proteiniphilum	0	0	0	0	0	0	0.00104653	0	0	0.00088717	0.000526657	0	0	0	0.000800083	0.000787693	0.000526637	0	0	0	0	0	0	0	0.00121966	0.000826521	0	0	0	0	0	0.000519859	0	0	0	0	0	0	0	0	0.000564879	0
Bacteria;Bacteroidetes;Bacteroidia;Bacteroidales;Porphyromonadaceae;Tannerella;Tannerella	0	0.00141585	0.00128639	0	0	0	0.00104653	0	0	0	0	0	0	0	0	0	0.000526637	0	0	0	0	0	0.000428084	0.00126264	0	0	0	0	0	0	0	0	0.00128208	0.000752525	0.000751665	0	0	0	0	0.00128851	0	0
Bacteria;Bacteroidetes;Bacteroidia;Bacteroidales;Prevotellaceae;Paraprevotella;Paraprevotella	0	0.0028317	0	0	0	0	0	0.00139218	0	0	0	0	0	0	0	0	0	0	0	0	0	0	0	0	0	0	0	0	0	0	0	0	0	0	0	0	0	0	0.00122445	0	0	0
Bacteria;Bacteroidetes;Bacteroidia;Bacteroidales;Prevotellaceae;Prevotella;Prevotella	0.00577809	0.018406	0.0951928	0.00520161	0.00261744	0.012173	0.0920945	0.0849227	0.00707064	0.010646	0.00684654	0.00884966	0.00247092	0.00184904	0.00640067	0.00157539	0.00684629	0.0126704	0.0066952	0.00308147	0.00423813	0	0.00342467	0.00378793	0.00487864	0.0107448	0.0122949	0.0111874	0.0103343	0.00837881	0.00407548	0.0259929	0.0153849	0.0090303	0.01804	0.0136799	0.0198419	0.0196092	0.00612227	0.0128851	0.0135571	0.0016955
Bacteria;Bacteroidetes;Bacteroidia;Bacteroidales;RF16;rumen_bacterium_YS3;rumen_bacterium_YS3	0	0	0	0	0	0	0	0	0	0.00088717	0	0	0	0	0	0.000787693	0	0	0	0	0	0	0	0.00126264	0	0	0	0	0.000939479	0.000523675	0.00135849	0	0	0.000752525	0	0	0	0	0	0	0	0
Bacteria;Bacteroidetes;Bacteroidia;Bacteroidales;Rikenellaceae;Alistipes;Alistipes	0.00433357	0.0155743	0.0102911	0.00520161	0.00785232	0.012173	0.0146514	0.00974523	0.00989889	0.00798453	0.016853	0.0100296	0.00543602	0.00369809	0.0176018	0.00945232	0.0105327	0.00739106	0.00920591	0.00719011	0.0127144	0.00223744	0.00642126	0.0126264	0.0182949	0.00991826	0.00709324	0.0111874	0.00939479	0.0041894	0.00543397	0.0114369	0.00512831	0.0105353	0.01353	0.0159599	0.0077163	0.0102309	0.00857118	0.00901957	0.0158166	0.00678202
Bacteria;Bacteroidetes;Bacteroidia;Bacteroidales;Rikenellaceae;Blvii28_wastewater-sludge_group;Blvii28_wastewater-sludge_group	0	0	0	0	0	0	0	0	0	0	0	0	0	0	0	0.00472616	0.00315982	0.00950279	0.00376605	0	0	0	0	0.00378793	0.00121966	0	0	0	0	0	0.00271699	0.000519859	0	0	0	0	0	0	0	0	0	0
Bacteria;Bacteroidetes;Bacteroidia;Bacteroidales;Rikenellaceae;RC9_gut_group;RC9_gut_group	0	0	0	0	0	0	0.00104653	0.00139218	0	0	0	0	0	0.000924522	0	0	0.00157991	0.00105587	0.00041845	0	0	0	0	0.00126264	0.00243932	0.00247956	0	0	0	0	0	0	0	0	0	0	0	0	0	0	0	0
Bacteria;Bacteroidetes;Bacteroidia;Bacteroidales;Rikenellaceae;Rikenella;Rikenella	0	0.0028317	0	0.0013004	0	0	0	0	0	0	0	0	0.000494183	0	0.086409	0	0	0	0.00041845	0.000513579	0	0.00111872	0	0.00126264	0	0	0	0	0	0	0	0	0	0	0	0.000759994	0	0	0	0	0.000564879	0
Bacteria;Bacteroidetes;Bacteroidia;Bacteroidales;S24-7;Gram-negative_bacterium_cTPY-13;Gram-negative_bacterium_cTPY-13	0.0187788	0.0707925	0	0	0	0.000760815	0	0.0306279	0.00848476	0	0	0	0	0	0	0.00472616	0.00157991	0	0	0	0	0	0	0.00378793	0.00121966	0.00413261	0	0	0	0	0.00135849	0	0	0.00225757	0	0	0	0	0.00244891	0	0	0.0016955
Bacteria;Bacteroidetes;Bacteroidia;Bacteroidales;S24-7;Porphyromonadaceae;Porphyromonadaceae	0.0130007	0.0509706	0	0	0.00065436	0	0	0.0306279	0.00707064	0	0	0	0	0	0	0.0118154	0.0042131	0.00105587	0	0	0	0.00111872	0	0.00252528	0.0060983	0.000826521	0	0	0	0	0.00543397	0	0	0.00225757	0	0	0	0	0.00979564	0.000644255	0	0.00254326
Bacteria;Bacteroidetes;Class_Incertae_Sedis;Order_Incertae_Sedis;Family_Incertae_Sedis;Prolixibacter;Prolixibacter	0.170454	0.138753	0.122207	0.157349	0.28661	0.362148	0.33175	0.277043	0.287068	0.210259	0.282815	0.227731	0.423021	0.346696	0.293631	0.251274	0.360747	0.306201	0.303376	0.293254	0.483853	0.311004	0.23459	0.244953	0.263447	0.216549	0.233604	0.259174	0.184138	0.200044	0.734945	0.250052	0.486335	0.681035	0.329981	0.211278	0.144405	0.25833	0.293869	0.558569	0.294302	0.269585
Bacteria;Bacteroidetes;Cytophagia;Cytophagales;Cyclobacteriaceae;Algoriphagus;Algoriphagus	0.0115562	0.00849509	0.0283006	0.0229738	0.0189764	0.0243461	0.0115118	0.023667	0.00989889	0.00975887	0.0242262	0.0165194	0.0573253	0.0277357	0.0248026	0.0157539	0.0394978	0.0358994	0.0322207	0.0133531	0.0176589	0.0111872	0.0244008	0.0366166	0.0365898	0.0562035	0.0203339	0.0177133	0.0319423	0.019376	0.0326038	0.0499064	0.0414539	0.0218232	0.0300666	0.0227998	0.0165349	0.0255772	0.0195913	0.0264145	0.0209005	0.0288236
Bacteria;Bacteroidetes;Cytophagia;Cytophagales;Cyclobacteriaceae;Aquiflexum;Aquiflexum	0	0.00141585	0.00128639	0.000433467	0.00130872	0	0	0.00417653	0	0	0	0	0	0	0	0	0	0	0	0	0	0	0.000428084	0.00126264	0	0	0.000472883	0	0	0	0	0	0	0	0	0	0	0.000852573	0	0	0	0
Bacteria;Bacteroidetes;Cytophagia;Cytophagales;Cyclobacteriaceae;Belliella;Belliella	0.00288905	0.00707925	0.00771833	0.00216734	0.00065436	0.00304326	0.00104653	0.00139218	0.00424238	0.00177434	0.00315994	0.000589977	0.0029651	0	0.000800083	0.000787693	0.00210655	0.00105587	0.0016738	0.00359505	0.00282542	0.00223744	0.00171234	0.00757585	0.00243932	0.00165304	0.00141865	0.00186456	0.00563687	0.00366573	0.00135849	0.00571844	0.00256416	0.000752525	0.000751665	0.00227998	0.00110233	0.00341029	0	0.00193277	0.00338928	0.00593427
Bacteria;Bacteroidetes;Cytophagia;Cytophagales;Cyclobacteriaceae;Cyclobacterium;Cyclobacterium	0.0202233	0.0113268	0.0141503	0.0108367	0.0117785	0.0144555	0.0167445	0.00835306	0.022626	0.0150819	0.0242262	0.0135695	0.0217441	0.0166414	0.0112012	0.0157539	0.0105327	0.0126704	0.0112982	0.0118123	0.00847625	0.00671231	0.00770551	0.0151517	0.0158556	0.0123978	0.0146594	0.0111874	0.0281844	0.0141392	0.0122264	0.0114369	0.0158123	0.00752525	0.0187916	0.0174799	0.0165349	0.0170515	0.0183668	0.0141736	0.0163815	0.0152595
Bacteria;Bacteroidetes;Cytophagia;Cytophagales;Cyclobacteriaceae;Echinicola;Echinicola	0.00722262	0.0169902	0.00385917	0.00520161	0.0124328	0.00608652	0.00418611	0.00417653	0.00848476	0.0115332	0.00579322	0.00353986	0.00642438	0.0083207	0.00720075	0.00236308	0.00684629	0.00527933	0.00627675	0.00719011	0.00494448	0.00223744	0.00385276	0.0113638	0.0109769	0.00991826	0.00851189	0.00745823	0.00563687	0.00366573	0.00543397	0.00779788	0.00811983	0.00150505	0.00751665	0.00759994	0.0110233	0.0110834	0.00489782	0.00837532	0.00790831	0.0110208
Bacteria;Bacteroidetes;Cytophagia;Cytophagales;Cyclobacteriaceae;Fontibacter;Fontibacter	0	0	0	0.000433467	0	0	0	0	0.00141413	0	0.000526657	0	0	0.000924522	0.000800083	0.000787693	0	0.0031676	0.00041845	0.000513579	0	0	0	0.00126264	0	0.000826521	0.000945765	0	0.00187896	0.000523675	0	0	0	0	0	0.000759994	0.00110233	0.000852573	0	0	0.000564879	0
Bacteria;Bacteroidetes;Cytophagia;Cytophagales;Cyclobacteriaceae;Indibacter;Indibacter	0.00144452	0.0056634	0.00257278	0.00303427	0.0032718	0.00304326	0.00523264	0.00278435	0.00989889	0.00088717	0.00631988	0.00648975	0.00148255	0	0.000800083	0.00236308	0.00157991	0	0.000836901	0.00359505	0	0.00335616	0.00171234	0.00252528	0.00121966	0.00247956	0.00236441	0	0.000939479	0.00261838	0	0.00103972	0.00128208	0.000752525	0.000751665	0.00455996	0.00440932	0.00255772	0.00244891	0.000644255	0.00112976	0.0016955
Bacteria;Bacteroidetes;Cytophagia;Cytophagales;Cyclobacteriaceae;Rhodonellum;Rhodonellum	0	0	0	0.000433467	0	0	0	0.00139218	0	0	0	0	0	0.000924522	0	0.000787693	0	0	0	0	0	0	0	0.00126264	0	0	0	0	0	0	0	0.000519859	0	0	0	0	0.00110233	0	0	0.000644255	0	0
Bacteria;Bacteroidetes;Cytophagia;Cytophagales;Cytophagaceae;Adhaeribacter;Adhaeribacter	0.257125	0.202466	0.191672	0.220635	0.191728	0.189443	0.124537	0.186552	0.395956	0.398339	0.392886	0.509151	0.163575	0.115565	0.10081	0.0716801	0.0868952	0.0918603	0.117166	0.172563	0.185771	0.172283	0.156251	0.191922	0.195146	0.200845	0.12626	0.158487	0.212322	0.138774	0.0706416	0.195987	0.0961559	0.07751	0.191675	0.174039	0.128973	0.180745	0.15673	0.088263	0.152517	0.155986
Bacteria;Bacteroidetes;Cytophagia;Cytophagales;Cytophagaceae;Arcicella;Arcicella	0.00144452	0.00141585	0.00385917	0.000866934	0.00130872	0	0.00104653	0.00696088	0	0.00088717	0.00105331	0.00235991	0.00148255	0.000924522	0.00240025	0.00315077	0.00105327	0.0031676	0.00041845	0.000513579	0.00141271	0.00111872	0	0.00505057	0.00243932	0.00247956	0	0.0046614	0.000939479	0.0020947	0.00271699	0.00311915	0.00128208	0.000752525	0.000751665	0.00151999	0.00330699	0.00682058	0.00367336	0.000644255	0	0.00254326
Bacteria;Bacteroidetes;Cytophagia;Cytophagales;Cytophagaceae;CytophagaI;CytophagaI	0	0	0	0	0.00130872	0.00152163	0	0	0	0	0	0	0.000494183	0.000924522	0	0.000787693	0	0	0	0	0	0	0	0	0	0.000826521	0	0	0	0	0.00271699	0	0	0.000752525	0.00601332	0	0.00110233	0.00255772	0.00489782	0	0.00225952	0.00254326
Bacteria;Bacteroidetes;Cytophagia;Cytophagales;Cytophagaceae;Dyadobacter;Dyadobacter	0	0	0	0	0	0	0	0	0	0	0	0	0.000494183	0.000924522	0.000800083	0	0.00105327	0	0	0	0	0	0	0	0	0.000826521	0.000472883	0.000932279	0	0.00104735	0	0.000519859	0.00042736	0	0.000751665	0.000759994	0	0.000852573	0	0	0	0
Bacteria;Bacteroidetes;Cytophagia;Cytophagales;Cytophagaceae;Emticicia;Emticicia	0	0.00141585	0	0	0.00392616	0.000760815	0.00209306	0	0.00141413	0	0	0	0.000988367	0.00277357	0.000800083	0	0	0.00211173	0	0.000513579	0.00141271	0	0	0.00126264	0	0.000826521	0	0.000932279	0.000939479	0	0.00407548	0	0.0021368	0.00150505	0.00601332	0.00531996	0	0.00255772	0.00489782	0.00193277	0.00847319	0.00423876
Bacteria;Bacteroidetes;Cytophagia;Cytophagales;Cytophagaceae;Fibrella;Fibrella	0	0	0	0	0	0	0	0	0	0	0	0	0	0	0	0	0	0	0	0	0	0	0	0	0	0	0	0	0	0	0	0	0	0	0	0.000759994	0	0	0	0	0	0
Bacteria;Bacteroidetes;Cytophagia;Cytophagales;Cytophagaceae;Flectobacillus;Flectobacillus	0	0	0.00128639	0.000433467	0.00065436	0	0	0	0	0.00088717	0	0	0.000494183	0.000924522	0.000800083	0	0.00157991	0.00105587	0	0	0	0	0	0.00126264	0.00243932	0.000826521	0	0.000932279	0	0	0	0.00155958	0.000854719	0	0.000751665	0.000759994	0	0	0.00122445	0	0	0.000847752
Bacteria;Bacteroidetes;Cytophagia;Cytophagales;Cytophagaceae;Flexibacter;Flexibacter	0.0260014	0.0269011	0.0270142	0.0247076	0.0170134	0.0197812	0.0188375	0.0264513	0.0254543	0.0257279	0.0273861	0.0123895	0.0504067	0.0175659	0.0448047	0.0244185	0.0252786	0.0105587	0.0209225	0.0107852	0.0226033	0.0145433	0.0119864	0.0151517	0.0329308	0.0140509	0.0189153	0.0130519	0.0122132	0.0157103	0.0339623	0.0197546	0.0418812	0.0413889	0.0315699	0.0250798	0.0198419	0.0204618	0.0220402	0.0444536	0.0209005	0.0262803
Bacteria;Bacteroidetes;Cytophagia;Cytophagales;Cytophagaceae;Hymenobacter;Hymenobacter	0.0780042	0.07504	0.0656058	0.0840926	0.0595468	0.0989059	0.0763966	0.0723932	0.0919183	0.0762966	0.0942716	0.0666675	0.0800577	0.0684146	0.0504052	0.0362339	0.0505572	0.0454022	0.0615122	0.0590616	0.0593338	0.0548172	0.045805	0.06692	0.0670814	0.0495913	0.0837002	0.0727178	0.0573082	0.058128	0.0489057	0.0566646	0.0576935	0.0714898	0.0811798	0.0851193	0.0639351	0.0767316	0.0918341	0.0502519	0.0819075	0.0779932
Bacteria;Bacteroidetes;Cytophagia;Cytophagales;Cytophagaceae;Larkinella;Larkinella	0	0	0	0	0	0	0	0	0	0	0	0	0	0	0	0	0	0.00211173	0	0	0	0	0	0	0	0.000826521	0	0	0	0	0	0	0	0	0	0	0	0	0	0.00257702	0	0
Bacteria;Bacteroidetes;Cytophagia;Cytophagales;Cytophagaceae;Leadbetterella;Leadbetterella	0	0	0.00514555	0.000866934	0.0294462	0.00304326	0.0251167	0.00278435	0.00424238	0.00177434	0	0.000589977	0.0123546	0.0138678	0.0152016	0	0.0042131	0.0105587	0.000836901	0	0	0	0	0	0.00365898	0.00661217	0	0.000932279	0	0.00104735	0.00543397	0.00103972	0.00982927	0.00978282	0.122521	0.0334397	0.0143303	0.0187566	0.110201	0.00257702	0.131052	0.100035
Bacteria;Bacteroidetes;Cytophagia;Cytophagales;Cytophagaceae;Meniscus;Meniscus	0.450691	0.356794	0.344752	0.473346	0.761675	0.890914	0.66036	0.573577	0.728275	0.689331	0.660954	0.556349	0.721014	0.601864	0.57366	0.670327	0.864738	0.821464	0.959507	0.678951	0.756506	0.590683	0.626715	0.665412	0.765947	0.556249	0.614747	0.792437	0.898142	0.660878	0.975398	0.742358	0.851728	0.833045	0.656955	0.554036	0.418885	0.584013	0.772631	0.845263	0.793655	0.706178
Bacteria;Bacteroidetes;Cytophagia;Cytophagales;Cytophagaceae;Microscilla;Microscilla	0.00144452	0	0.00128639	0	0	0.000760815	0.00313959	0	0	0	0	0	0.000988367	0	0	0.000787693	0.000526637	0	0	0	0.000706354	0	0	0.00252528	0.00121966	0.00330609	0	0	0.00187896	0	0	0.000519859	0	0.000752525	0.000751665	0	0	0.000852573	0	0	0.00112976	0.000847752
Bacteria;Bacteroidetes;Cytophagia;Cytophagales;Cytophagaceae;Persicitalea;Persicitalea	0	0	0	0	0	0	0	0	0	0	0	0	0	0.00184904	0	0.000787693	0	0	0	0	0	0	0	0	0	0	0	0	0	0	0	0	0	0	0	0	0	0	0	0	0	0.000847752
Bacteria;Bacteroidetes;Cytophagia;Cytophagales;Cytophagaceae;Pontibacter;Pontibacter	0.0534474	0.0637132	0.0450236	0.0494153	0.0451509	0.0479313	0.037675	0.0779619	0.055151	0.0550045	0.0684654	0.0412984	0.0513951	0.061943	0.057606	0.03072	0.0279118	0.0116145	0.0313838	0.0374913	0.0494448	0.035799	0.0209761	0.0580815	0.0573241	0.0479382	0.0458696	0.0344943	0.0638846	0.0429414	0.0271699	0.0504263	0.0350435	0.030101	0.0413416	0.0486396	0.0385815	0.0443338	0.0342847	0.0360783	0.0338928	0.0449309
Bacteria;Bacteroidetes;Cytophagia;Cytophagales;Cytophagaceae;Rudanella;Rudanella	0	0	0	0	0	0	0	0	0	0	0	0	0	0	0	0	0.000526637	0	0	0	0	0	0	0	0	0	0	0	0	0	0	0	0	0	0	0	0	0	0	0	0	0
Bacteria;Bacteroidetes;Cytophagia;Cytophagales;Cytophagaceae;Runella;Runella	0	0	0	0	0	0	0	0	0	0	0	0	0	0	0	0	0	0	0	0.000513579	0	0	0	0	0	0	0	0	0	0	0	0	0.00042736	0	0	0	0	0	0	0	0.000564879	0
Bacteria;Bacteroidetes;Cytophagia;Cytophagales;Cytophagaceae;Siphonobacter;Siphonobacter	0.00144452	0	0	0.00173387	0.00196308	0.00152163	0.00104653	0.00278435	0	0.00088717	0.00210663	0.000589977	0.000988367	0	0	0.000787693	0.000526637	0	0.00125535	0.00154074	0.00211906	0.00111872	0.000856168	0.00252528	0.00121966	0.00330609	0.0028373	0.000932279	0.00187896	0.0020947	0	0.00103972	0.00042736	0.000752525	0.000751665	0.000759994	0.00110233	0.000852573	0.00489782	0	0.00169464	0.0016955
Bacteria;Bacteroidetes;Cytophagia;Cytophagales;Cytophagaceae;Spirosoma;Spirosoma	0	0	0.00128639	0.000866934	0	0.00152163	0	0.00139218	0	0	0	0	0.000494183	0	0	0	0.000526637	0	0	0	0.000706354	0	0	0.00378793	0.00121966	0	0.000945765	0.000932279	0.000939479	0	0	0.000519859	0	0	0.000751665	0	0	0.000852573	0	0.000644255	0	0
Bacteria;Bacteroidetes;Cytophagia;Cytophagales;Cytophagaceae;Sporocytophaga;Sporocytophaga	0.00144452	0.0028317	0.00385917	0.00216734	0	0.00228244	0.00104653	0.00278435	0	0	0.00421325	0.00235991	0.000494183	0.00277357	0.00240025	0	0.000526637	0	0.000836901	0	0.000706354	0	0	0.00126264	0.00121966	0.00330609	0.00141865	0	0.00187896	0.00104735	0.00135849	0.00259929	0.00042736	0.00752525	0.00300666	0.00151999	0.00220466	0.00341029	0.00122445	0.00386553	0.0028244	0.0016955
Bacteria;Bacteroidetes;Cytophagia;Cytophagales;DUNssu136;Bacteroidetes;Bacteroidetes	0.102561	0.0920302	0.0810425	0.0663205	0.0608555	0.0585828	0.0638382	0.0821384	0.162625	0.0975887	0.136931	0.0961663	0.0736333	0.0665656	0.0632066	0.0448985	0.0416043	0.0527933	0.0460295	0.0564937	0.06781	0.0581734	0.0475173	0.070708	0.0853763	0.0933969	0.0851189	0.0960248	0.141861	0.0874538	0.0556982	0.0857767	0.0576935	0.0361212	0.0834348	0.109439	0.097005	0.0775841	0.0697939	0.0502519	0.0632665	0.0627337
Bacteria;Bacteroidetes;Cytophagia;Cytophagales;Flammeovirgaceae;Candidatus_Amoebophilus;Candidatus_Amoebophilus	0.00144452	0.00424755	0.00385917	0.000866934	0.0032718	0.00836896	0.00837223	0.0111374	0.0367673	0.00354868	0.00526657	0	0.00938949	0.0147924	0.0152016	0.000787693	0.0042131	0.00739106	0.00041845	0.00102716	0	0.00335616	0.00128425	0.0138891	0.0170753	0.00991826	0.00993053	0.0307652	0.0131527	0.0188523	0.00135849	0.0140362	0.00128208	0.000752525	0.0300666	0.0167199	0.0275582	0.0136412	0.00734673	0.00257702	0.00225952	0.0110208
Bacteria;Bacteroidetes;Cytophagia;Cytophagales;Flammeovirgaceae;Candidatus_Paenicardinium;Candidatus_Paenicardinium	0.00866714	0.00141585	0	0.000866934	0	0	0.00104653	0	0.00141413	0	0	0	0	0	0	0	0	0	0	0.00102716	0	0	0	0	0.00121966	0.00247956	0.000472883	0.00186456	0.000939479	0.0041894	0	0.00155958	0.00042736	0	0.00150333	0.000759994	0	0.000852573	0.00122445	0	0	0.00254326
Bacteria;Bacteroidetes;Cytophagia;Cytophagales;Flammeovirgaceae;Ekhidna;Ekhidna	0.0274459	0.0269011	0.0347325	0.0186391	0.0130872	0.0342367	0.0313959	0.0292357	0.0212119	0.0159691	0.0210663	0.00884966	0.0449707	0.0286602	0.0328034	0.0110277	0.0105327	0.0168939	0.0163196	0.0190024	0.0247224	0.0100685	0.00684934	0.0618695	0.0585437	0.0768665	0.0245899	0.0494108	0.0610661	0.0549859	0.0122264	0.058744	0.0260689	0.0188131	0.0450999	0.0372397	0.0209443	0.0392184	0.0416315	0.025126	0.0434957	0.0356056
Bacteria;Bacteroidetes;Cytophagia;Cytophagales;Flammeovirgaceae;Fabibacter;Fabibacter	0.0130007	0.0127426	0.00900472	0.0117036	0.0157046	0.0349975	0.0167445	0.0194905	0.0155554	0.00532302	0.0105331	0.0112096	0.024215	0.0120188	0.0112012	0.00393847	0.0126393	0.00527933	0.00753211	0.0112987	0.0141271	0.0111872	0.0107021	0.0202023	0.0219539	0.0247956	0.008039	0.0223747	0.0187896	0.0104735	0.00950945	0.0265128	0.0115387	0.0105353	0.0278116	0.0182399	0.00551165	0.0255772	0.0220402	0.0141736	0.0169464	0.0271281
Bacteria;Bacteroidetes;Cytophagia;Cytophagales;Flammeovirgaceae;Flammeovirga;Flammeovirga	0.00144452	0	0	0	0	0.00228244	0	0.00278435	0	0.00088717	0.00210663	0.000589977	0.000494183	0	0	0.000787693	0	0	0	0.00102716	0.000706354	0	0.000428084	0	0.00121966	0.000826521	0	0	0.00187896	0	0	0.00207943	0.00128208	0.0030101	0.00300666	0	0	0.00170515	0.00122445	0	0.000564879	0.000847752
Bacteria;Bacteroidetes;Cytophagia;Cytophagales;Flammeovirgaceae;Flexithrix;Flexithrix	0.655813	0.468646	0.553147	0.532731	0.352046	0.473988	0.399774	0.446888	0.480803	0.503912	0.387093	0.312688	0.425986	0.351318	0.29283	0.174868	0.23488	0.242849	0.201693	0.445273	0.431583	0.36694	0.261559	0.583341	0.642761	0.728992	0.340003	0.463343	0.604085	0.417893	0.216	0.619671	0.314964	0.218232	0.576527	0.455996	0.221568	0.525185	0.455497	0.271876	0.49088	0.500174
Bacteria;Bacteroidetes;Cytophagia;Cytophagales;Flammeovirgaceae;Fulvivirga;Fulvivirga	0.222457	0.148664	0.154367	0.217167	0.175369	0.243461	0.104653	0.19212	0.144241	0.127752	0.106911	0.102066	0.146278	0.140527	0.101611	0.0496247	0.0811021	0.0823575	0.0623491	0.118637	0.124318	0.0928536	0.0625003	0.306822	0.343944	0.419046	0.143756	0.244257	0.476316	0.248222	0.0584152	0.2958	0.0978653	0.0955706	0.181903	0.216598	0.123461	0.210586	0.286522	0.0856859	0.246852	0.282301
Bacteria;Bacteroidetes;Cytophagia;Cytophagales;Flammeovirgaceae;Limibacter;Limibacter	0	0.00141585	0.00385917	0.00303427	0.0098154	0.0053257	0.00523264	0.00278435	0.00141413	0.00177434	0.00105331	0.0053098	0.00197673	0.00554713	0.000800083	0	0.000526637	0.00105587	0.0033476	0.00308147	0.0077699	0.00223744	0.0025685	0.0088385	0.00487864	0.0132243	0.00378306	0.016781	0.0253659	0.019376	0.00271699	0.00831774	0.00128208	0.00150505	0.00676498	0.00303998	0.00110233	0.00682058	0.00489782	0.00322128	0.00790831	0.00339101
Bacteria;Bacteroidetes;Cytophagia;Cytophagales;Flammeovirgaceae;Marinoscillum;Marinoscillum	0.0650035	0.0807034	0.0720378	0.0507157	0.0405703	0.0646693	0.0334889	0.0626479	0.0763629	0.0691992	0.068992	0.0554579	0.0815403	0.0684146	0.0440046	0.0212677	0.0326515	0.0380112	0.0205041	0.0508443	0.0607465	0.0503423	0.0402399	0.102274	0.0914746	0.132243	0.0468154	0.0661918	0.0826741	0.102117	0.0312453	0.099293	0.0444454	0.0421414	0.0668982	0.0539596	0.0507071	0.0605327	0.0612227	0.035434	0.061007	0.0941005
Bacteria;Bacteroidetes;Cytophagia;Cytophagales;Flammeovirgaceae;Marivirga;Marivirga	0.234013	0.144417	0.133784	0.257913	0.20416	0.188682	0.120351	0.123904	0.141413	0.15348	0.205396	0.26018	0.194214	0.132207	0.124013	0.0953109	0.126393	0.118257	0.176168	0.194646	0.163874	0.149908	0.253426	0.325762	0.290279	0.309946	0.0941036	0.143571	0.224535	0.100022	0.139925	0.291121	0.121797	0.121909	0.253311	0.170999	0.0959026	0.217406	0.203259	0.126918	0.209005	0.21872
Bacteria;Bacteroidetes;Cytophagia;Cytophagales;Flammeovirgaceae;Perexilibacter;Perexilibacter	0	0	0	0.000433467	0	0.00228244	0.00209306	0.00139218	0	0	0.000526657	0	0.000494183	0	0.00160017	0	0	0.00105587	0	0	0.000706354	0	0.000428084	0.00126264	0	0.000826521	0.000472883	0.000932279	0.000939479	0.00366573	0	0.00155958	0	0	0.00150333	0.000759994	0	0.00255772	0.00244891	0	0.000564879	0.000847752
Bacteria;Bacteroidetes;Cytophagia;Cytophagales;Flammeovirgaceae;Persicobacter;Persicobacter	0.0346686	0.0396438	0.0488828	0.039879	0.0575837	0.0570611	0.0408146	0.0612557	0.0410097	0.0283894	0.0479258	0.0153394	0.0533718	0.0369809	0.0368038	0.0149662	0.0273851	0.0348436	0.0230148	0.0297876	0.0360241	0.0123059	0.0201199	0.0366166	0.0585437	0.0603361	0.0345204	0.0522076	0.0591872	0.038752	0.0339623	0.0421085	0.0457275	0.0451515	0.0766698	0.0296398	0.0407862	0.0366606	0.0355092	0.035434	0.0581826	0.0559516
Bacteria;Bacteroidetes;Cytophagia;Cytophagales;Flammeovirgaceae;Porifericola;Porifericola	0.0202233	0.00141585	0.0115775	0.00953628	0.00523488	0.00608652	0.00837223	0.00278435	0.00565651	0	0.00737319	0.0165194	0.00395347	0.00184904	0.00400042	0.00315077	0.0042131	0.00527933	0.00753211	0.00154074	0.00141271	0.00335616	0.0149829	0.0088385	0.00365898	0.00909174	0.000472883	0.00559368	0.00187896	0.00157103	0.00950945	0.00727802	0.00726511	0.00827777	0.00526165	0.00151999	0.00330699	0.00170515	0.00244891	0.00773106	0.00169464	0.00339101
Bacteria;Bacteroidetes;Cytophagia;Cytophagales;Flammeovirgaceae;Rapidithrix;Rapidithrix	0.0158898	0.0155743	0.0102911	0.0156048	0.0150503	0.0243461	0.0073257	0.0208826	0.0212119	0.0150819	0.0305461	0.00825968	0.0331103	0.0258866	0.0184019	0.0149662	0.0179057	0.0126704	0.021341	0.0174617	0.00706354	0.0111872	0.0136987	0.0126264	0.00731797	0.00909174	0.0170238	0.0111874	0.0197291	0.017805	0.0122264	0.0202745	0.0111113	0.0150505	0.0225499	0.0167199	0.0154326	0.0110834	0.0146935	0.0135294	0.0259844	0.016955
Bacteria;Bacteroidetes;Cytophagia;Cytophagales;Flammeovirgaceae;Reichenbachiella;Reichenbachiella	0.0548919	0.0424755	0.0488828	0.0420463	0.0287919	0.0342367	0.019884	0.0334122	0.0339391	0.0230664	0.0221196	0.0206492	0.0103779	0.019415	0.0152016	0.01024	0.0142192	0.0126704	0.00962436	0.0251654	0.0254288	0.0201369	0.0115583	0.0454551	0.0597634	0.0735604	0.0170238	0.0261038	0.0291238	0.0240891	0.0135849	0.0415887	0.00854719	0.015803	0.0488582	0.0349597	0.0198419	0.0306926	0.0306114	0.00450979	0.0220303	0.0313668
Bacteria;Bacteroidetes;Cytophagia;Cytophagales;Flammeovirgaceae;Roseivirga;Roseivirga	0.0390021	0.0325645	0.0373053	0.0234072	0.0189764	0.0319542	0.0261632	0.0361966	0.0381814	0.0230664	0.033706	0.00884966	0.035087	0.0286602	0.0200021	0.0165416	0.0289651	0.0168939	0.0242701	0.0251654	0.0268415	0.0178995	0.0209761	0.0467178	0.0536651	0.0363669	0.0184424	0.0242393	0.0460345	0.0413704	0.0203774	0.0395093	0.0286331	0.0165555	0.0420932	0.0334397	0.0264559	0.0315452	0.0367336	0.0283472	0.037282	0.0432354
Bacteria;Bacteroidetes;Cytophagia;Cytophagales;Flammeovirgaceae;Sediminitomix;Sediminitomix	0.0447802	0.0339804	0.0334461	0.078891	0.039916	0.0334759	0.0240702	0.0208826	0.0311108	0.0292766	0.036866	0.0861367	0.0345928	0.0157169	0.0272028	0.0165416	0.0147458	0.0116145	0.0318022	0.019516	0.0176589	0.0111872	0.0325344	0.0126264	0.0231736	0.0231426	0.0108763	0.016781	0.0281844	0.0198997	0.00543397	0.0218341	0.016667	0.00978282	0.0330733	0.0220398	0.0165349	0.0281349	0.0122445	0.0141736	0.0163815	0.016955
Bacteria;Bacteroidetes;Cytophagia;Cytophagales;Flammeovirgaceae;Tunicatimonas;Tunicatimonas	0.00144452	0.0056634	0.00128639	0.00476814	0.00261744	0.00304326	0	0.00278435	0.00282825	0.00266151	0.00263328	0.000589977	0.0029651	0.00184904	0.00400042	0	0.00105327	0.00105587	0.0016738	0.00359505	0.00282542	0	0.0025685	0	0	0.00413261	0.00141865	0.00372912	0.00187896	0.0020947	0	0.00415887	0.00256416	0.000752525	0.011275	0.00151999	0.00110233	0.000852573	0.00244891	0.000644255	0.000564879	0.0016955
Bacteria;Bacteroidetes;Cytophagia;Order_II_Incertae_Sedis;Rhodothermaceae;Rhodothermus;Rhodothermus	0.131452	0.121763	0.105484	0.108367	0.0628186	0.0776031	0.0743035	0.071001	0.104645	0.107348	0.129558	0.0867267	0.121075	0.100773	0.0824086	0.0638031	0.0568768	0.0506816	0.0899668	0.0570073	0.0529766	0.0671231	0.056079	0.0694453	0.064642	0.0578565	0.0761341	0.0605982	0.0807952	0.0691251	0.0747171	0.0530256	0.0611124	0.0647171	0.0586299	0.0699194	0.0859817	0.0724687	0.0759162	0.0637813	0.098289	0.0720589
Bacteria;Bacteroidetes;Cytophagia;Order_II_Incertae_Sedis;Rhodothermaceae;Rubricoccus;Rubricoccus	0.0361131	0.0240694	0.0321597	0.0173387	0.00719796	0.00684733	0.00627917	0.0055687	0.00989889	0.0115332	0.00421325	0.00648975	0.0227324	0.021264	0.0112012	0.00866462	0.00579301	0.00950279	0.0058583	0.00821726	0.00706354	0.00671231	0.00556509	0.0277781	0.0207342	0.0297548	0.00472883	0.00839051	0.0140922	0.0198997	0.00679246	0.0223539	0.00854719	0.0112879	0.00751665	0.00455996	0.00220466	0.00596801	0.013469	0.00966383	0.014122	0.0178028
Bacteria;Bacteroidetes;Cytophagia;Order_II_Incertae_Sedis;Rhodothermaceae;Salinibacter;Salinibacter	0.0881159	0.0481389	0.0604603	0.0559173	0.00916104	0.0136947	0.00523264	0.00835306	0.0254543	0.0177434	0.00947982	0.0171093	0.0192732	0.0138678	0.0248026	0.00787693	0.00737292	0.0063352	0.00753211	0.00873084	0.0113017	0.0178995	0.00385276	0.0265155	0.0182949	0.0281017	0.0118221	0.0102551	0.0197291	0.0183286	0.00815096	0.0213142	0.0123934	0.00978282	0.00977164	0.00379997	0.00661398	0.00852573	0.0159179	0.0135294	0.0101678	0.0203461
Bacteria;Bacteroidetes;Cytophagia;Order_II_Incertae_Sedis;Rhodothermaceae;Salisaeta;Salisaeta	0.0274459	0.0127426	0.0192958	0.0156048	0.00130872	0.00456489	0.0073257	0.00139218	0.00565651	0.00975887	0.00789985	0.0112096	0.00345928	0.00647165	0.00320033	0.000787693	0.00157991	0.00105587	0.0025107	0.00410863	0.00847625	0.00447487	0.00214042	0.0151517	0.00487864	0.01901	0.00331018	0.0046614	0.0140922	0.00733146	0.00135849	0.0124766	0.00341888	0.00225757	0.00375832	0.00227998	0.00330699	0.00596801	0.013469	0.00257702	0.0118625	0.00932527
Bacteria;Bacteroidetes;Cytophagia;Order_III_Incertae_Sedis;BIgi5;Sphingobacteriales;Sphingobacteriales	0	0	0	0	0.00065436	0	0	0	0	0.00088717	0	0	0	0	0	0	0	0.00211173	0	0	0	0	0	0	0	0.00165304	0	0	0	0	0	0.00103972	0	0	0	0	0	0.000852573	0	0	0	0
Bacteria;Bacteroidetes;Cytophagia;Order_III_Incertae_Sedis;Family_Incertae_Sedis;Balneola;Balneola	0.0144452	0.0113268	0.00771833	0.0216734	0.0065436	0.00380407	0.00837223	0.0055687	0	0.00621019	0.00895316	0.0123895	0.0301452	0.0249621	0.019202	0.0141785	0.00737292	0.00739106	0.0112982	0.00616295	0.00353177	0.0100685	0.00513701	0.0088385	0.0121966	0.00991826	0.00425594	0.00932279	0.00563687	0.00890248	0.0230944	0.0088376	0.0294878	0.045904	0.00375832	0.00455996	0.00881863	0.0102309	0.00979564	0.0270587	0.0163815	0.0118685
Bacteria;Bacteroidetes;Cytophagia;Order_III_Incertae_Sedis;Family_Incertae_Sedis;Gracilimonas;Gracilimonas	0.00866714	0.00707925	0.00900472	0.0151713	0.00458052	0.0053257	0.00104653	0.00417653	0.00707064	0.00088717	0.00631988	0.0100296	0.013343	0.00462261	0.00720075	0.00393847	0.0042131	0.00422346	0.00543985	0.00308147	0.00353177	0.00223744	0.00599318	0.00378793	0.00853763	0.00578565	0.00236441	0.00279684	0.0122132	0.00733146	0.00543397	0.00571844	0.00341888	0.0030101	0.00450999	0.00607995	0.00220466	0.00852573	0.00612227	0.0103081	0.00508391	0.00762977
Bacteria;Bacteroidetes;Cytophagia;Order_III_Incertae_Sedis;ML602J-37;BacteroidetesI;BacteroidetesI	0	0.0028317	0.00257278	0.00346774	0.00719796	0.0114122	0.00523264	0	0.011313	0.010646	0.00579322	0.0106196	0.00247092	0.00369809	0.00400042	0.0133908	0.017379	0.0190056	0.021341	0.0190024	0.00988896	0.0111872	0.0119864	0.0101011	0.00975729	0.00495913	0.0127678	0.00932279	0.0150317	0.0130919	0.0149434	0.00779788	0.00726511	0.00526767	0.01353	0.0174799	0.0110233	0.0204618	0.013469	0.0057983	0.0197708	0.00593427
Bacteria;Bacteroidetes;Cytophagia;Order_IV_Incertae_Sedis;Family_Incertae_Sedis;Thermonema;Thermonema	0	0	0	0	0	0	0	0.00139218	0	0	0.000526657	0	0	0.000924522	0	0	0	0.00105587	0	0	0.000706354	0	0.000856168	0.00126264	0.00243932	0.000826521	0	0	0	0.000523675	0	0.000519859	0.00042736	0	0.000751665	0.000759994	0	0.000852573	0	0	0	0
Bacteria;Bacteroidetes;Flavobacteria;Flavobacteriales;Blattabacteriaceae;Blattabacterium;Blattabacterium	0	0	0	0	0	0	0	0	0	0	0	0	0	0	0	0.000787693	0	0	0	0.000513579	0	0	0	0	0	0.000826521	0.000472883	0	0	0.000523675	0	0	0.00042736	0	0.000751665	0	0	0.000852573	0	0	0	0
Bacteria;Bacteroidetes;Flavobacteria;Flavobacteriales;Blattabacteriaceae;Candidatus_Brownia;Candidatus_Brownia	0	0	0	0	0	0	0	0.00278435	0	0	0	0	0.000494183	0	0	0	0	0	0	0	0	0	0	0	0	0	0	0.000932279	0	0	0	0	0.00042736	0	0	0	0	0.000852573	0	0	0.000564879	0
Bacteria;Bacteroidetes;Flavobacteria;Flavobacteriales;Blattabacteriaceae;Candidatus_Sulcia;Candidatus_Sulcia	0	0	0	0	0	0	0	0	0	0	0	0	0.000494183	0	0	0	0	0	0	0	0	0	0	0	0	0	0.000472883	0	0	0.000523675	0	0.00103972	0	0	0	0	0	0.000852573	0.00122445	0	0	0
Bacteria;Bacteroidetes;Flavobacteria;Flavobacteriales;Cryomorphaceae;Brumimicrobium;Brumimicrobium	0.091005	0.0622974	0.0604603	0.0611189	0.0673991	0.0920586	0.0690709	0.0529027	0.173938	0.127752	0.0979582	0.0607677	0.067209	0.0499242	0.0544057	0.0401723	0.0684629	0.0570168	0.0539801	0.0857677	0.0706354	0.051461	0.0385276	0.0719706	0.0865959	0.0727339	0.0468154	0.102551	0.0948874	0.0827407	0.0135849	0.0769391	0.0299152	0.0225757	0.0939581	0.0729594	0.0385815	0.069911	0.148159	0.0373668	0.120884	0.160225
Bacteria;Bacteroidetes;Flavobacteria;Flavobacteriales;Cryomorphaceae;Crocinitomix;Crocinitomix	0.0231124	0.0198219	0.0295869	0.013004	0.00719796	0.0114122	0.0146514	0.0180983	0.0254543	0.0141947	0.00789985	0.00471982	0.0202615	0.0323583	0.0160017	0.00472616	0.0205389	0.0147821	0.0033476	0.019516	0.0211906	0.0111872	0.00556509	0.0681827	0.0463471	0.0975295	0.0165509	0.0428848	0.142801	0.0555096	0.0163019	0.0577043	0.0123934	0.0218232	0.0233016	0.0410397	0.0165349	0.0366606	0.0587738	0.0057983	0.0429308	0.0601904
Bacteria;Bacteroidetes;Flavobacteria;Flavobacteriales;Cryomorphaceae;Cryomorpha;Cryomorpha	0	0	0	0	0.00130872	0.000760815	0.00104653	0.00139218	0	0	0	0	0	0.000924522	0.000800083	0	0.000526637	0	0	0	0.000706354	0	0	0.00126264	0.00121966	0.000826521	0	0	0	0.000523675	0	0	0	0	0	0.000759994	0	0	0	0.000644255	0	0
Bacteria;Bacteroidetes;Flavobacteria;Flavobacteriales;Cryomorphaceae;Fluviicola;Fluviicola	0.299016	0.249189	0.268855	0.357177	0.193036	0.208463	0.12977	0.139218	0.251715	0.221792	0.19065	0.182303	0.272789	0.236678	0.204821	0.0858585	0.163784	0.166827	0.115074	0.106311	0.134207	0.0682418	0.0804798	0.226013	0.220759	0.245477	0.107344	0.156623	0.30627	0.190618	0.114113	0.199106	0.153849	0.124919	0.169125	0.199118	0.119052	0.14238	0.290196	0.068291	0.171723	0.272128
Bacteria;Bacteroidetes;Flavobacteria;Flavobacteriales;Cryomorphaceae;Lishizhenia;Lishizhenia	0.338018	0.22512	0.253419	0.294324	0.507784	0.542461	0.361052	0.349436	0.465248	0.352206	0.399732	0.364016	0.656276	0.41511	0.420844	0.660874	0.822607	0.784508	1.12856	0.308661	0.288899	0.228219	0.241439	0.520209	0.53787	0.386812	0.183951	0.206966	0.37767	0.192189	0.389887	0.452277	0.405564	0.374757	0.359296	0.345037	0.205033	0.314599	0.657532	0.403304	0.638878	0.685832
Bacteria;Bacteroidetes;Flavobacteria;Flavobacteriales;Cryomorphaceae;NS7_marine_group;NS7_marine_group	0.00144452	0.00141585	0	0.0013004	0	0.00304326	0.00209306	0	0.00424238	0.00177434	0.00315994	0.00235991	0.00148255	0.000924522	0.000800083	0.0913724	0.163784	0.145709	0.0389159	0	0.00353177	0	0.000856168	0.0126264	0.00853763	0.0107448	0.00189153	0	0	0.000523675	0.00135849	0.0114369	0.00170944	0.000752525	0.000751665	0	0	0.00170515	0.00122445	0.00322128	0.00225952	0.00254326
Bacteria;Bacteroidetes;Flavobacteria;Flavobacteriales;Cryomorphaceae;Owenweeksia;Owenweeksia	1.45752	1.1256	1.03426	1.47249	1.19224	1.26752	0.928271	0.736461	2.25978	2.09638	2.02394	2.34044	2.03505	1.40527	1.48255	1.10435	1.43087	1.43809	1.70058	1.34506	1.25943	0.938605	1.19093	1.66795	1.64654	1.50427	0.998728	1.33596	1.98418	1.17199	1.66415	1.58193	1.59149	1.67888	1.72131	1.61423	1.37681	1.50991	1.87954	1.71501	1.92172	1.70229
Bacteria;Bacteroidetes;Flavobacteria;Flavobacteriales;Cryomorphaceae;Wandonia;Wandonia	0.033224	0.0594657	0.0411644	0.0576511	0.100771	0.104232	0.055466	0.0751775	0.0989889	0.0603275	0.0747853	0.129795	0.0637497	0.0443771	0.0496052	0.0378093	0.0705694	0.0665195	0.0514694	0.0677924	0.0607465	0.0447487	0.0603598	0.0782838	0.0634224	0.0661217	0.0487069	0.0755146	0.140922	0.0701725	0.0230944	0.0810979	0.0504284	0.0233283	0.0699048	0.117799	0.0661398	0.0673533	0.102854	0.03028	0.0666557	0.082232
Bacteria;Bacteroidetes;Flavobacteria;Flavobacteriales;Flavobacteriaceae;Actibacter;Actibacter	1.5442	1.3847	1.56811	0.508457	0.318673	0.584306	0.656173	0.910483	1.39574	1.17639	0.674647	0.312098	0.331597	0.293073	0.276029	0.326105	0.463441	0.443464	0.366144	0.550043	0.645608	0.419519	0.229881	1.08335	1.14038	1.57204	0.333382	0.497837	0.542079	0.386472	0.199698	1.03972	0.25086	0.215222	1.59052	1.28135	0.588644	1.37008	0.789773	0.219691	0.542849	0.748565
Bacteria;Bacteroidetes;Flavobacteria;Flavobacteriales;Flavobacteriaceae;Aequorivita;Aequorivita	0.0187788	0.0141585	0.0192958	0.0125705	0.0130872	0.0273893	0.0282563	0.0250592	0.0127271	0.0150819	0.0226462	0.0117995	0.0286626	0.0231131	0.0400042	0.0196923	0.0389712	0.0242849	0.0225963	0.0169481	0.0148334	0.00783103	0.00770551	0.0328287	0.0182949	0.0256222	0.0231712	0.0289007	0.0291238	0.0303732	0.0217359	0.0223539	0.032052	0.0278434	0.0684015	0.0440796	0.0264559	0.0741739	0.0306114	0.0180391	0.0248547	0.0220416
Bacteria;Bacteroidetes;Flavobacteria;Flavobacteriales;Flavobacteriaceae;Aestuariicola;Aestuariicola	0.0707816	0.0764558	0.0900472	0.0234072	0.0176677	0.0502138	0.0481403	0.0626479	0.0438379	0.0452457	0.0426592	0.0141595	0.0217441	0.019415	0.0232024	0.0110277	0.0157991	0.023229	0.0159011	0.0210567	0.0388495	0.0134246	0.00642126	0.0505057	0.0512258	0.0677748	0.0226984	0.0307652	0.0357002	0.0240891	0.0190189	0.0483468	0.0252142	0.015803	0.0856898	0.0516796	0.0352745	0.0835522	0.0244891	0.0270587	0.032763	0.0406921
Bacteria;Bacteroidetes;Flavobacteria;Flavobacteriales;Flavobacteriaceae;Algibacter;Algibacter	0.00144452	0.00424755	0.00643194	0	0	0.000760815	0.00209306	0.0055687	0.00424238	0.00088717	0.00210663	0	0.0029651	0.00369809	0.0048005	0	0	0.0031676	0.0016738	0.00102716	0	0.00223744	0	0.00378793	0.00731797	0.0148774	0.00141865	0.0046614	0	0.0041894	0.00135849	0.00155958	0.00384624	0	0.00526165	0.00531996	0.00330699	0.00426287	0.00367336	0.00322128	0.00338928	0.00762977
Bacteria;Bacteroidetes;Flavobacteria;Flavobacteriales;Flavobacteriaceae;Antarcticimonas;Antarcticimonas	0.00288905	0.0056634	0.0102911	0.00173387	0	0	0.00104653	0	0.00424238	0.00177434	0.00157997	0.000589977	0.00148255	0.000924522	0	0.000787693	0.00157991	0	0.000836901	0.00102716	0	0	0	0.00252528	0.00243932	0.00330609	0.000472883	0.00186456	0.00281844	0.00366573	0.00135849	0.00259929	0.000854719	0	0.00375832	0.00303998	0.00110233	0.00170515	0	0	0.00338928	0.0016955
Bacteria;Bacteroidetes;Flavobacteria;Flavobacteriales;Flavobacteriaceae;Aquimarina;Aquimarina	0.0592254	0.028317	0.0553147	0.0273084	0.0150503	0.0273893	0.019884	0.0180983	0.0212119	0.0230664	0.0115864	0.0188793	0.0207557	0.0240376	0.0208022	0.0196923	0.0342314	0.0221732	0.0246886	0.0205432	0.0141271	0.00671231	0.0179795	0.0606068	0.0353702	0.0595095	0.0108763	0.0242393	0.021608	0.0288021	0.0312453	0.03691	0.0269237	0.0240808	0.0383349	0.0243198	0.0121256	0.0332503	0.0722428	0.03028	0.0604421	0.0551039
Bacteria;Bacteroidetes;Flavobacteria;Flavobacteriales;Flavobacteriaceae;Arenibacter;Arenibacter	0.00433357	0	0.00128639	0.000866934	0.00065436	0.00304326	0	0.00139218	0	0	0.000526657	0	0.00247092	0.00184904	0.00240025	0	0.00315982	0.00211173	0.00125535	0.00154074	0.00211906	0.00111872	0	0.00252528	0.00365898	0.00578565	0.00331018	0.00186456	0.00375792	0.00261838	0.00407548	0.00207943	0.00256416	0.00451515	0.00300666	0.00151999	0.00110233	0.00511544	0.00122445	0.00257702	0.00169464	0.00254326
Bacteria;Bacteroidetes;Flavobacteria;Flavobacteriales;Flavobacteriaceae;BacteroidetesII;BacteroidetesII	0	0.00141585	0	0	0.00065436	0	0	0	0.00141413	0	0	0	0.0029651	0.00277357	0.000800083	0	0.00210655	0.0031676	0.00041845	0	0	0	0	0.00505057	0.00365898	0.000826521	0.00141865	0.000932279	0	0.0020947	0	0.00103972	0.00128208	0	0.000751665	0	0.00110233	0.00255772	0.00122445	0	0.0028244	0.00339101
Bacteria;Bacteroidetes;Flavobacteria;Flavobacteriales;Flavobacteriaceae;Bergeyella;Bergeyella	0.0187788	0.00991094	0.0244414	0.0125705	0.0117785	0.0251069	0.0272097	0.0431575	0.0254543	0.0275023	0.0242262	0.00648975	0.0158139	0.019415	0.0176018	0.0133908	0.0163258	0.00527933	0.0133904	0.0164345	0.0204843	0.0212556	0.0115583	0.0290408	0.0134163	0.0165304	0.0288458	0.0316975	0.0441555	0.0214707	0.00543397	0.0213142	0.0209406	0.015803	0.0293149	0.0372397	0.0165349	0.0264298	0.0183668	0.0109523	0.0293737	0.0178028
Bacteria;Bacteroidetes;Flavobacteria;Flavobacteriales;Flavobacteriaceae;Bizionia;Bizionia	0.151675	0.10902	0.108057	0.0554838	0.0307549	0.041084	0.0941876	0.0682166	1.03656	0.0745223	0.0300194	0.0182893	0.0291568	0.0268111	0.0240025	0.0165416	0.0273851	0.0190056	0.0179934	0.0611159	0.0473257	0.0380364	0.00898976	0.0820717	0.0963532	0.105795	0.0704595	0.163149	0.064824	0.0958326	0.0108679	0.0940944	0.0123934	0.0195656	0.151836	0.0805594	0.0606281	0.109982	0.165301	0.0109523	0.127663	0.15853
Bacteria;Bacteroidetes;Flavobacteria;Flavobacteriales;Flavobacteriaceae;Capnocytophaga;Capnocytophaga	0.0115562	0.018406	0.0128639	0.020373	0.00458052	0.0106514	0.00941876	0.00974523	0.00848476	0.00532302	0.00579322	0.00471982	0.0177906	0.00924522	0.0112012	0.0173292	0.0210655	0.0147821	0.0326391	0.00410863	0.00565083	0.00335616	0.00342467	0.017677	0.0121966	0.0140509	0.0118221	0.00932279	0.0178501	0.0151866	0.00950945	0.0119567	0.0123934	0.0180606	0.00676498	0.0113999	0.00220466	0.00170515	0.0110201	0.0154621	0.0220303	0.00508651
Bacteria;Bacteroidetes;Flavobacteria;Flavobacteriales;Flavobacteriaceae;Cellulophaga;Cellulophaga	0.00866714	0.00424755	0.00514555	0.00173387	0.00392616	0.00684733	0.0115118	0.0111374	0.00989889	0.00266151	0.00631988	0.00235991	0.00148255	0	0.00400042	0.00315077	0.00315982	0.00211173	0	0.00513579	0.00635719	0.00223744	0.000856168	0.0138891	0.00365898	0.00578565	0.0108763	0.0251715	0.0103343	0.00733146	0	0.00311915	0.0021368	0.000752525	0.00526165	0.00303998	0.00440932	0.00596801	0.00857118	0.00322128	0.00790831	0.010173
Bacteria;Bacteroidetes;Flavobacteria;Flavobacteriales;Flavobacteriaceae;cf.;cf.	0.00577809	0.00849509	0.0102911	0.00346774	0.00065436	0.00684733	0.00941876	0.00696088	0.00282825	0.00177434	0.00105331	0	0.00345928	0.00369809	0.000800083	0.000787693	0.00473974	0	0.00125535	0.00102716	0	0	0	0.00631321	0.00487864	0.00413261	0.00189153	0.00839051	0	0.00471308	0.00135849	0.00363901	0.00683775	0.0090303	0.00375832	0.00227998	0.00220466	0	0.0110201	0.00515404	0.0107327	0.010173
Bacteria;Bacteroidetes;Flavobacteria;Flavobacteriales;Flavobacteriaceae;Chryseobacterium;Chryseobacterium	0.0288905	0.0311487	0.0514555	0.0190726	0.0353355	0.0479313	0.0837223	0.0682166	0.0395956	0.0292766	0.0468724	0.0247791	0.0513951	0.0453016	0.0408042	0.028357	0.0416043	0.0369553	0.0456111	0.0364641	0.0635719	0.0223744	0.025685	0.053031	0.0317112	0.0413261	0.0297916	0.0522076	0.0497924	0.0586516	0.0258114	0.0493866	0.0431633	0.0331111	0.0593815	0.0683995	0.0507071	0.0400709	0.0710184	0.0335013	0.0451903	0.0534084
Bacteria;Bacteroidetes;Flavobacteria;Flavobacteriales;Flavobacteriaceae;Cloacibacterium;Cloacibacterium	0.0288905	0.0141585	0.0270142	0.00823588	0.00392616	0.00608652	0.0073257	0.0139218	0.00565651	0.00354868	0.00737319	0.000589977	0.0103779	0.00647165	0.00640067	0.0291446	0.0647764	0.0464581	0.0309653	0.0123259	0.0169525	0.00894975	0.00342467	0.017677	0.0256129	0.01901	0.0189153	0.016781	0.0112737	0.0162339	0.00950945	0.0249532	0.00598303	0.0112879	0.011275	0.00531996	0.00440932	0.0153463	0.00489782	0.00386553	0.0112976	0.00339101
Bacteria;Bacteroidetes;Flavobacteria;Flavobacteriales;Flavobacteriaceae;Coenonia;Coenonia	0	0	0.00128639	0.000433467	0	0	0.00104653	0.00278435	0	0	0.000526657	0	0	0.00184904	0	0	0.00210655	0	0.00125535	0.000513579	0	0.00111872	0	0.00126264	0.00243932	0.00165304	0.000945765	0	0	0	0	0	0.00042736	0	0	0	0	0	0	0.000644255	0.00112976	0.000847752
Bacteria;Bacteroidetes;Flavobacteria;Flavobacteriales;Flavobacteriaceae;Costertonia;Costertonia	0.00288905	0.0056634	0.00257278	0.00346774	0.00196308	0.00608652	0.00523264	0.00417653	0.00707064	0.00266151	0.0036866	0.00117995	0.00345928	0.0101697	0.0120012	0.00157539	0.00947947	0.0031676	0.00209225	0.00154074	0.00211906	0	0.00214042	0.00757585	0.00731797	0.00247956	0.00567459	0.00279684	0.00375792	0.00471308	0.00950945	0.00155958	0.00769247	0.0112879	0.00375832	0.00227998	0.00110233	0.00767316	0.00122445	0.00257702	0.00112976	0.00339101
Bacteria;Bacteroidetes;Flavobacteria;Flavobacteriales;Flavobacteriaceae;Croceibacter;Croceibacter	0.00722262	0.0212377	0.0205822	0.00996974	0.0104698	0.0129339	0.0156979	0.0250592	0.0311108	0.0088717	0.0115864	0.00117995	0.000988367	0.00462261	0.00400042	0.00315077	0.00631965	0.0031676	0.0033476	0.00462221	0.00353177	0.00894975	0.00128425	0.00757585	0.00975729	0.00743869	0.00520171	0.00652595	0.00657635	0.00837881	0.00271699	0.00831774	0.00341888	0.000752525	0.0240533	0.00759994	0.0077163	0.00596801	0.00979564	0.000644255	0.0107327	0.0118685
Bacteria;Bacteroidetes;Flavobacteria;Flavobacteriales;Flavobacteriaceae;Croceitalea;Croceitalea	0.00866714	0.0028317	0.00771833	0.00996974	0.023557	0.0167379	0.0104653	0.0139218	0.022626	0.00177434	0.0105331	0.0106196	0.00444765	0.00277357	0.00640067	0.01024	0.0157991	0.0137263	0.00209225	0.00154074	0.00282542	0.00335616	0.00171234	0.00126264	0.00487864	0.00743869	0.00236441	0.00839051	0.0122132	0.0125682	0	0.0103972	0.00256416	0.00150505	0.0127783	0.00455996	0.00551165	0.0255772	0.00857118	0.00193277	0.00790831	0.010173
Bacteria;Bacteroidetes;Flavobacteria;Flavobacteriales;Flavobacteriaceae;Dokdonia;Dokdonia	0.0130007	0.0056634	0.00771833	0.0104032	0.00065436	0.000760815	0	0	0	0.00088717	0	0	0.000494183	0	0	0.00630154	0.0337048	0.0147821	0.00753211	0.000513579	0.00353177	0	0	0.00252528	0.00365898	0.000826521	0.00567459	0.00559368	0.00187896	0.00785513	0	0.000519859	0	0	0.000751665	0	0	0.00170515	0.00122445	0	0.000564879	0.00423876
Bacteria;Bacteroidetes;Flavobacteria;Flavobacteriales;Flavobacteriaceae;Elizabethkingia;Elizabethkingia	0.0130007	0.0056634	0.0192958	0.00780241	0.0124328	0.0167379	0.017791	0.0208826	0.00707064	0.00798453	0.00789985	0.00176993	0.0197673	0.0083207	0.00880092	0.00472616	0.0147458	0.00950279	0.0058583	0.0148938	0.0169525	0.00894975	0.00513701	0.0113638	0.00975729	0.0115713	0.0141865	0.0223747	0.0103343	0.0125682	0.00815096	0.010917	0.00683775	0.0150505	0.01353	0.0151999	0.0143303	0.017904	0.0244891	0.0161064	0.0163815	0.0228893
Bacteria;Bacteroidetes;Flavobacteria;Flavobacteriales;Flavobacteriaceae;Empedobacter;Empedobacter	0.00433357	0.0056634	0.00643194	0.0039012	0.00458052	0.00608652	0.00418611	0.0055687	0.00141413	0.00354868	0.00263328	0.00117995	0.00642438	0.00554713	0.00400042	0.000787693	0.0042131	0.00527933	0.00292915	0.00410863	0.0077699	0.00671231	0.0025685	0.00631321	0.00243932	0.00991826	0.00898477	0.00559368	0.00469739	0.00261838	0.0122264	0.0062383	0.0111113	0.00752525	0.00450999	0.00683995	0.00330699	0.00511544	0.00857118	0.0141736	0.00564879	0.010173
Bacteria;Bacteroidetes;Flavobacteria;Flavobacteriales;Flavobacteriaceae;Epilithonimonas;Epilithonimonas	0	0	0	0.0013004	0	0	0	0	0	0.00088717	0	0.000589977	0.000494183	0	0	0	0	0	0	0	0.00141271	0	0	0	0	0	0.000472883	0.000932279	0	0	0	0.000519859	0	0	0	0	0	0	0	0	0.000564879	0
Bacteria;Bacteroidetes;Flavobacteria;Flavobacteriales;Flavobacteriaceae;Eudoraea;Eudoraea	0.0794488	0.0396438	0.0360189	0.0385786	0.158355	0.185639	0.104653	0.116943	0.055151	0.0479072	0.0431859	0.0483782	0.00642438	0.00739618	0.0104011	0.00393847	0.00368646	0.00422346	0.00376605	0.159723	0.137739	0.0962098	0.0727743	0.0113638	0.0060983	0.00909174	0.302645	0.429781	0.313786	0.460834	0	0.00727802	0.00170944	0.0030101	0.0811798	0.0417997	0.0154326	0.0801419	0.0195913	0.00257702	0.00621367	0.0144118
Bacteria;Bacteroidetes;Flavobacteria;Flavobacteriales;Flavobacteriaceae;Flagellimonas;Flagellimonas	0.0144452	0.0155743	0.0180094	0.0134375	0.0137416	0.0144555	0.0104653	0.0139218	0.0183837	0.00354868	0.0142197	0.00884966	0.0059302	0.00462261	0.0112012	0.00393847	0.00947947	0.0063352	0.0066952	0.00719011	0.00706354	0.00223744	0.00214042	0.0189396	0.0146359	0.00661217	0.00756612	0.00745823	0.0112737	0.00890248	0	0.0062383	0.00128208	0.00526767	0.00826831	0.00455996	0.0143303	0.00682058	0.0146935	0.00644255	0.0107327	0.0144118
Bacteria;Bacteroidetes;Flavobacteria;Flavobacteriales;Flavobacteriaceae;Flaviramulus;Flaviramulus	0.00577809	0.00424755	0.0102911	0.00303427	0.00588924	0.00456489	0.0146514	0.0055687	0.0127271	0.00532302	0.00105331	0.000589977	0.00543602	0.00647165	0.00400042	0.00866462	0.0110594	0.0105587	0.00292915	0.00462221	0.00635719	0.00223744	0.00171234	0.0151517	0.0195146	0.0140509	0.0141865	0.0335621	0.0187896	0.0172813	0.00543397	0.0135163	0.00299152	0.00225757	0.0255566	0.00379997	0.00881863	0.00596801	0.0183668	0.000644255	0.0146869	0.010173
Bacteria;Bacteroidetes;Flavobacteria;Flavobacteriales;Flavobacteriaceae;Flavobacteriaceae;Flavobacteriaceae	0.00433357	0.0056634	0.00385917	0.000866934	0.00261744	0.00684733	0.00837223	0.00974523	0.055151	0.00266151	0.00789985	0.00353986	0.00345928	0.00184904	0.00560058	0.00157539	0.00210655	0.00105587	0.0016738	0.00205432	0.00353177	0.00223744	0	0.00757585	0.0121966	0.0107448	0.00567459	0.00652595	0.00469739	0.0136156	0.00407548	0.00363901	0.00299152	0.0030101	0.0210466	0.00987992	0.0154326	0.00767316	0.0159179	0.00128851	0.0135571	0.0152595
Bacteria;Bacteroidetes;Flavobacteria;Flavobacteriales;Flavobacteriaceae;Flavobacterium;Flavobacterium	0.0707816	0.0962777	0.0643194	0.046381	0.0569293	0.0737991	0.0617452	0.0737853	0.0961606	0.0585532	0.0742586	0.025959	0.114651	0.0813579	0.126413	0.0929478	0.169051	0.128816	0.112145	0.0338962	0.0317859	0.0201369	0.035531	0.0997487	0.104891	0.0793461	0.0520171	0.0447494	0.0563687	0.0476545	0.138566	0.095654	0.10513	0.16405	0.0684015	0.0577595	0.0694467	0.0605327	0.150608	0.0895515	0.0756938	0.14327
Bacteria;Bacteroidetes;Flavobacteria;Flavobacteriales;Flavobacteriaceae;Formosa;Formosa	0.0216678	0.00849509	0.0141503	0.00433467	0.00392616	0.00456489	0.0146514	0.0111374	0.0339391	0.00709736	0.00210663	0.00117995	0.00395347	0.00369809	0.00720075	0.00472616	0.00737292	0.00105587	0.0050214	0.00924442	0.0176589	0.00671231	0.00299659	0.0378793	0.0243932	0.0289282	0.0293187	0.0130519	0.0131527	0.0162339	0.0326038	0.0270326	0.00470096	0.00451515	0.0300666	0.00911993	0.00551165	0.0102309	0.0122445	0.0180391	0.0152517	0.0186505
Bacteria;Bacteroidetes;Flavobacteria;Flavobacteriales;Flavobacteriaceae;Fulvibacter;Fulvibacter	0	0.00141585	0.00257278	0	0	0.00456489	0.00209306	0.00278435	0.00282825	0	0.000526657	0	0.000494183	0.00277357	0.000800083	0	0.00263319	0.00105587	0.00041845	0.00154074	0.00211906	0	0.000428084	0	0	0.00247956	0	0.00186456	0	0.00261838	0.00135849	0.00259929	0	0.000752525	0.00526165	0.00531996	0.00110233	0.00426287	0.00122445	0.00128851	0	0.0016955
Bacteria;Bacteroidetes;Flavobacteria;Flavobacteriales;Flavobacteriaceae;Gaetbulibacter;Gaetbulibacter	0.00144452	0	0.00128639	0	0.00065436	0.00304326	0.00627917	0.00417653	0.0127271	0.00532302	0.00105331	0.000589977	0.000494183	0	0.00320033	0.000787693	0	0.00105587	0	0.000513579	0.00211906	0	0.000428084	0.00631321	0.0060983	0.0123978	0.00378306	0.0121196	0.00563687	0.0062841	0	0.00467873	0.00042736	0.000752525	0.00676498	0.00531996	0.00330699	0.00426287	0.00244891	0	0.00564879	0.00508651
Bacteria;Bacteroidetes;Flavobacteria;Flavobacteriales;Flavobacteriaceae;Galbibacter;Galbibacter	0.00866714	0.00424755	0.00643194	0.00433467	0.00392616	0.00380407	0.00104653	0.0055687	0.00282825	0.00177434	0.00105331	0.000589977	0.00197673	0	0.00160017	0.00236308	0.00157991	0.00105587	0.0016738	0.00205432	0.00282542	0.00111872	0.00171234	0.00378793	0.00121966	0.00330609	0.00567459	0.00372912	0.00469739	0.00471308	0.0122264	0.00363901	0.0021368	0.00752525	0.000751665	0.000759994	0.00220466	0.00170515	0.00367336	0.00450979	0.000564879	0.0016955
Bacteria;Bacteroidetes;Flavobacteria;Flavobacteriales;Flavobacteriaceae;Gelidibacter;Gelidibacter	0.0158898	0.0113268	0.0154367	0.00346774	0.0117785	0.0152163	0.0167445	0.0180983	0.0749487	0.0159691	0.0121131	0.00235991	0.00988367	0.0083207	0.00640067	0.0118154	0.0184323	0.00739106	0.00962436	0.00821726	0.00918261	0.00671231	0.00214042	0.0227276	0.0146359	0.0198365	0.0151322	0.0149165	0.021608	0.0172813	0.00950945	0.0223539	0.00641039	0.0173081	0.0330733	0.0167199	0.0121256	0.0187566	0.0244891	0.00773106	0.0248547	0.0389966
Bacteria;Bacteroidetes;Flavobacteria;Flavobacteriales;Flavobacteriaceae;Gillisia;Gillisia	0.00433357	0.0155743	0.00643194	0.00606854	0.00523488	0.00380407	0.0104653	0.00835306	0.00707064	0.00443585	0.00631988	0.00353986	0.00790694	0.00369809	0.00720075	0.00630154	0.0084262	0.00844693	0.0041845	0.00564937	0.00847625	0.00335616	0.00684934	0.00505057	0.00731797	0.0132243	0.00662036	0.0102551	0.00751583	0.00837881	0.00815096	0.00779788	0.00940191	0.00827777	0.00526165	0.0121599	0.0077163	0.0136412	0.0195913	0.00515404	0.00903807	0.0144118
Bacteria;Bacteroidetes;Flavobacteria;Flavobacteriales;Flavobacteriaceae;Gilvibacter;Gilvibacter	0.0346686	0.0254853	0.0385917	0.00953628	0.00785232	0.0174987	0.0209306	0.0222748	0.0325249	0.036374	0.0121131	0.00707973	0.00741275	0.0101697	0.00640067	0.0110277	0.0189589	0.0179497	0.00711366	0.0333826	0.0416749	0.0223744	0.00385276	0.0315661	0.0414685	0.0347139	0.0198611	0.0475462	0.0986453	0.0607463	0.00679246	0.0275525	0.0102566	0.00827777	0.0706565	0.0319197	0.0198419	0.0707636	0.0342847	0.00901957	0.0175113	0.0296713
Bacteria;Bacteroidetes;Flavobacteria;Flavobacteriales;Flavobacteriaceae;Gramella;Gramella	0.0953385	0.0212377	0.0746105	0.0156048	0.00392616	0.012173	0.00837223	0.0194905	0.00848476	0.00709736	0.00421325	0.00353986	0.0088953	0.000924522	0.0048005	0.0472616	0.0837353	0.0654637	0.0351498	0.00513579	0.00988896	0.00559359	0.00385276	0.0138891	0.0195146	0.0198365	0.044451	0.0344943	0.0140922	0.022518	0.0135849	0.0124766	0.00811983	0.0135454	0.0217983	0.0106399	0.00881863	0.0136412	0.0159179	0.00644255	0.0129922	0.0194983
Bacteria;Bacteroidetes;Flavobacteria;Flavobacteriales;Flavobacteriaceae;Hyunsoonleella;Hyunsoonleella	0.00144452	0.00141585	0.00257278	0.00216734	0.00065436	0.000760815	0.00418611	0.00139218	0.00424238	0.00088717	0.000526657	0	0.000494183	0	0.000800083	0	0.00157991	0.00211173	0.00041845	0.0025679	0.00423813	0.00223744	0.000428084	0.00126264	0.00243932	0.000826521	0.00236441	0.00186456	0.00281844	0.0020947	0.00135849	0.00155958	0	0.000752525	0.00526165	0	0	0	0.00244891	0	0.00225952	0.0016955
Bacteria;Bacteroidetes;Flavobacteria;Flavobacteriales;Flavobacteriaceae;Jejuia;Jejuia	0.00288905	0.00424755	0.00385917	0.000866934	0	0.00152163	0.0125583	0.00278435	0.00565651	0.00088717	0.00315994	0	0	0.00184904	0.000800083	0	0.00210655	0.00105587	0.000836901	0.00308147	0.00353177	0.00223744	0	0.00126264	0.00243932	0.00413261	0.00331018	0.00279684	0.00281844	0.00471308	0.00135849	0.00363901	0.00042736	0.000752525	0.00601332	0.00227998	0.00220466	0.00426287	0.00244891	0	0.00169464	0.00423876
Bacteria;Bacteroidetes;Flavobacteria;Flavobacteriales;Flavobacteriaceae;Joostella;Joostella	0.00722262	0.0056634	0.00643194	0.00780241	0.00196308	0.0053257	0.00104653	0.0055687	0.00282825	0.00354868	0.00315994	0.00412984	0.00741275	0.00554713	0.00160017	0.00157539	0.00631965	0.00422346	0.00292915	0.00719011	0.00918261	0.00671231	0.00342467	0.0101011	0.00853763	0.0115713	0.00945765	0.00745823	0.0169106	0.0157103	0.00815096	0.00519859	0.00512831	0.00526767	0.0150333	0.00607995	0.00220466	0.0136412	0.00244891	0.0057983	0.00960295	0.0016955
Bacteria;Bacteroidetes;Flavobacteria;Flavobacteriales;Flavobacteriaceae;Kordia;Kordia	0.00144452	0.00141585	0	0	0	0.000760815	0.00104653	0.00139218	0	0	0	0	0	0	0	0	0	0	0	0.000513579	0	0	0	0	0.00243932	0.000826521	0.000472883	0.00186456	0.00187896	0.0020947	0	0.00207943	0	0	0	0.00151999	0	0	0	0.000644255	0.00112976	0
Bacteria;Bacteroidetes;Flavobacteria;Flavobacteriales;Flavobacteriaceae;Kriegella;Kriegella	0.0187788	0.0311487	0.0154367	0.020373	0.0974997	0.0403232	0.0502334	0.0306279	0.260199	0.0337125	0.0431859	0.0129795	0.00642438	0.00647165	0.00640067	0.00157539	0.00315982	0.00422346	0.0025107	0.0123259	0.00565083	0.00671231	0.00470892	0.00631321	0	0.00495913	0.0132407	0.0298329	0.00939479	0.0261838	0.00135849	0.00831774	0.00384624	0.00225757	0.01804	0.00835993	0.0209443	0.0204618	0.0967319	0.00257702	0.0576177	0.0635814
Bacteria;Bacteroidetes;Flavobacteria;Flavobacteriales;Flavobacteriaceae;Krokinobacter;Krokinobacter	0.143008	0.00424755	0.0360189	0.00476814	0.00065436	0.000760815	0	0	0	0.00354868	0.00210663	0	0	0	0	0.0393847	0.0674096	0.0644078	0.0305469	0	0.000706354	0	0.000428084	0	0.00365898	0	0.0397221	0.0307652	0.00187896	0.0282785	0	0.00207943	0	0.000752525	0.00150333	0.00227998	0.00110233	0	0.00244891	0	0.0028244	0.00339101
Bacteria;Bacteroidetes;Flavobacteria;Flavobacteriales;Flavobacteriaceae;Lacinutrix;Lacinutrix	0.030335	0.0155743	0.0334461	0.00563507	0.00392616	0.00456489	0.00837223	0.0180983	0.0141413	0.00798453	0.00737319	0.00294989	0.00395347	0.00277357	0.0048005	0.000787693	0.00473974	0.0031676	0.0016738	0.00154074	0.00494448	0.00335616	0.00128425	0.0391419	0.0317112	0.0305813	0.00709324	0.0139842	0.00751583	0.0146629	0	0.0296319	0.00256416	0.000752525	0.0150333	0.00683995	0.00220466	0.00682058	0.0232646	0.00193277	0.0146869	0.0211938
Bacteria;Bacteroidetes;Flavobacteria;Flavobacteriales;Flavobacteriaceae;Leeuwenhoekiella;Leeuwenhoekiella	0.0216678	0.0141585	0.0192958	0.00736894	0.0117785	0.0182596	0.0146514	0.0111374	0.00282825	0.0115332	0.0100065	0.0129795	0.00691857	0.00647165	0.00400042	0.00787693	0.0152725	0.0126704	0.0050214	0.0107852	0.0134207	0.0111872	0.00599318	0.0214649	0.0109769	0.0107448	0.0174967	0.0316975	0.0281844	0.0272311	0.00679246	0.0124766	0.0042736	0.0090303	0.0105233	0.0182399	0.0165349	0.0144937	0.0208157	0.00386553	0.0180761	0.0228893
Bacteria;Bacteroidetes;Flavobacteria;Flavobacteriales;Flavobacteriaceae;Leptobacterium;Leptobacterium	0.00722262	0.00424755	0.00128639	0	0	0.00152163	0.00209306	0.00278435	0.00282825	0.00088717	0.000526657	0.000589977	0.00345928	0.00184904	0.00240025	0.000787693	0.00157991	0.00422346	0.00125535	0.00154074	0.00211906	0	0	0.00378793	0.00243932	0.00165304	0.00141865	0.00279684	0.00845531	0.00733146	0	0.00155958	0.00042736	0	0.00225499	0.000759994	0.00110233	0.00170515	0.00367336	0.00257702	0.00112976	0.00339101
Bacteria;Bacteroidetes;Flavobacteria;Flavobacteriales;Flavobacteriaceae;Lutaonella;Lutaonella	0.00577809	0.00849509	0.0128639	0.00910281	0.00588924	0.00989059	0.00209306	0.0055687	0.00848476	0.0115332	0.0126398	0.0053098	0.010872	0.0138678	0.0160017	0.0196923	0.0268585	0.0295642	0.0205041	0.00359505	0.00847625	0.00223744	0.00898976	0.017677	0.00487864	0.0115713	0.00756612	0.0177133	0.0122132	0.0120445	0.0190189	0.0135163	0.0192312	0.0203182	0.0187916	0.00835993	0.00881863	0.0110834	0.013469	0.0161064	0.0276791	0.0127163
Bacteria;Bacteroidetes;Flavobacteria;Flavobacteriales;Flavobacteriaceae;Lutibacter;Lutibacter	0.340907	0.198219	0.271428	0.169052	0.0863756	0.136186	0.0973272	0.118335	0.100403	0.0860555	0.0821584	0.0548679	0.117121	0.0878296	0.0792082	0.0811324	0.12692	0.106642	0.107542	0.0498172	0.0586274	0.0570546	0.056079	0.160356	0.158556	0.155386	0.12957	0.148232	0.103343	0.164958	0.096453	0.143481	0.100002	0.109116	0.10824	0.0714394	0.0507071	0.0912253	0.248564	0.0895515	0.147433	0.22635
Bacteria;Bacteroidetes;Flavobacteria;Flavobacteriales;Flavobacteriaceae;Lutimonas;Lutimonas	0.0274459	0.0353962	0.0321597	0.00780241	0.00523488	0.0167379	0.0136049	0.0306279	0.0183837	0.0115332	0.00842651	0.00176993	0.00543602	0.00554713	0.00880092	0.0133908	0.0136926	0.0137263	0.00711366	0.00719011	0.00847625	0.00447487	0.0025685	0.0214649	0.0280522	0.0231426	0.00472883	0	0.00469739	0.00523675	0.00407548	0.0306717	0.00470096	0.00376262	0.0195433	0.0258398	0.00881863	0.0264298	0.0146935	0.0057983	0.0107327	0.0110208
Bacteria;Bacteroidetes;Flavobacteria;Flavobacteriales;Flavobacteriaceae;Maribacter;Maribacter	0.0274459	0.0254853	0.0270142	0.0238407	0.0255201	0.0388016	0.0146514	0.0222748	0.0127271	0.0150819	0.0194863	0.00825968	0.0370638	0.0323583	0.0256027	0.0252062	0.0495039	0.0432905	0.0288731	0.0179753	0.021897	0.0167808	0.00898976	0.0441925	0.0170753	0.0256222	0.0387764	0.0363589	0.0394581	0.0303732	0.0149434	0.0348305	0.021368	0.0218232	0.0345766	0.0189998	0.00551165	0.0298401	0.0122445	0.0193277	0.0158166	0.0178028
Bacteria;Bacteroidetes;Flavobacteria;Flavobacteriales;Flavobacteriaceae;marine_bacterium_K8-13;marine_bacterium_K8-13	0	0.00141585	0.00257278	0.000433467	0.00065436	0.00456489	0.00523264	0.00139218	0.0183837	0.0115332	0.00526657	0.00294989	0.000494183	0.00462261	0.000800083	0.000787693	0.00526637	0.00211173	0.000836901	0.00205432	0.00494448	0	0.000428084	0.00757585	0.00731797	0.0223161	0.0104034	0.00652595	0.00563687	0.00523675	0	0.0088376	0.00042736	0.00150505	0.00751665	0.00607995	0.00220466	0.00341029	0.00857118	0.00128851	0.00451903	0.00593427
Bacteria;Bacteroidetes;Flavobacteria;Flavobacteriales;Flavobacteriaceae;marine_psychrophile_SW17;marine_psychrophile_SW17	0.00144452	0.00141585	0.00128639	0.000433467	0	0.00304326	0.00104653	0	0.00424238	0.00177434	0.000526657	0	0.000494183	0	0	0	0	0	0.00125535	0.000513579	0	0	0.000428084	0	0.00121966	0.00165304	0.000472883	0.000932279	0	0	0	0.000519859	0	0.00150505	0.000751665	0.000759994	0.00110233	0.00170515	0.00122445	0.00128851	0.000564879	0.00254326
Bacteria;Bacteroidetes;Flavobacteria;Flavobacteriales;Flavobacteriaceae;Mariniflexile;Mariniflexile	0	0.00424755	0	0.000433467	0	0.00228244	0.00104653	0.00417653	0.00282825	0	0.000526657	0	0.000988367	0	0.00320033	0	0.00105327	0.00105587	0.00125535	0.00102716	0	0	0.000428084	0.00252528	0.00121966	0.00413261	0.000472883	0.000932279	0.000939479	0.0020947	0	0.00103972	0.00128208	0.00150505	0	0.000759994	0	0.00255772	0.00122445	0.00128851	0.0028244	0.00254326
Bacteria;Bacteroidetes;Flavobacteria;Flavobacteriales;Flavobacteriaceae;Maritimimonas;Maritimimonas	0.00866714	0.00849509	0.00771833	0.00953628	0.00785232	0.00836896	0.0115118	0.00417653	0.00565651	0.00621019	0.00631988	0.00471982	0.00642438	0.00462261	0.00640067	0.00393847	0.00631965	0.00739106	0.00543985	0.0025679	0.00565083	0.00447487	0.00299659	0.00757585	0.00853763	0.0115713	0.0028373	0.00745823	0.00281844	0.00733146	0.00271699	0.010917	0.00512831	0.0060202	0.00450999	0.00227998	0.00110233	0.00596801	0.00734673	0.00515404	0.00338928	0.0110208
Bacteria;Bacteroidetes;Flavobacteria;Flavobacteriales;Flavobacteriaceae;Marixanthomonas;Marixanthomonas	0.0202233	0.0169902	0.0205822	0.0117036	0.0111241	0.0281502	0.0115118	0.0167061	0.0254543	0.0124204	0.00789985	0.0053098	0.010872	0.00647165	0.0048005	0.01024	0.00947947	0.0242849	0.0050214	0.00924442	0.00918261	0.00894975	0.00428084	0.0189396	0.0134163	0.0223161	0.0208068	0.0279684	0.0573082	0.0471308	0	0.0150759	0.00555567	0.0060202	0.0233016	0.00911993	0.00661398	0.0230195	0.0146935	0.00901957	0.0192059	0.0211938
Bacteria;Bacteroidetes;Flavobacteria;Flavobacteriales;Flavobacteriaceae;Meridianimaribacter;Meridianimaribacter	0.212345	0.260516	0.264996	0.162117	0.12302	0.171944	0.168491	0.1601	0.336562	0.144609	0.112705	0.100886	0.127499	0.0693392	0.0856089	0.0984616	0.235407	0.186888	0.123443	0.0883356	0.089707	0.0615295	0.040668	0.24369	0.247591	0.314078	0.151322	0.252648	0.219838	0.299019	0.0679246	0.226658	0.0777794	0.0842828	0.303673	0.155039	0.087084	0.268561	0.243667	0.063137	0.281875	0.324689
Bacteria;Bacteroidetes;Flavobacteria;Flavobacteriales;Flavobacteriaceae;Mesoflavibacter;Mesoflavibacter	0.0447802	0.0368121	0.0257278	0.0186391	0.0098154	0.00989059	0.0251167	0.0250592	0.0933324	0.0133075	0.0126398	0.0112096	0.0118604	0.0129433	0.0048005	0.0110277	0.0126393	0.0168939	0.0104613	0.0112987	0.0148334	0.00894975	0.00385276	0.0277781	0.0341505	0.0404995	0.0231712	0.0251715	0.0281844	0.0308968	0.0122264	0.0353504	0.00683775	0.00451515	0.0323216	0.0151999	0.00440932	0.0127886	0.0391826	0.0154621	0.0276791	0.0389966
Bacteria;Bacteroidetes;Flavobacteria;Flavobacteriales;Flavobacteriaceae;Mesonia;Mesonia	0.00144452	0.0113268	0.00643194	0.00433467	0.00261744	0.0053257	0.00313959	0.00974523	0.00424238	0.00177434	0.00105331	0.00117995	0.00691857	0.00647165	0.00400042	0.00236308	0.00737292	0	0.00376605	0.00359505	0.00565083	0.00111872	0.00128425	0.0088385	0.0060983	0.00909174	0.00378306	0.0111874	0.00469739	0.00942616	0.00271699	0.0062383	0.00384624	0.00376262	0.00601332	0.00151999	0.00110233	0.0093783	0.013469	0.00128851	0.00960295	0.013564
Bacteria;Bacteroidetes;Flavobacteria;Flavobacteriales;Flavobacteriaceae;mucus_bacterium_117;mucus_bacterium_117	0.00288905	0	0	0.000433467	0.00065436	0	0.00313959	0.00139218	0.00565651	0	0	0.000589977	0.000494183	0	0.00240025	0	0.00157991	0	0	0.000513579	0	0.00111872	0.000428084	0.00126264	0.00365898	0.00165304	0.00520171	0.0046614	0.0140922	0.00523675	0	0.00363901	0.0021368	0.00150505	0.00225499	0	0	0.000852573	0.00122445	0	0	0
Bacteria;Bacteroidetes;Flavobacteria;Flavobacteriales;Flavobacteriaceae;Muricauda;Muricauda	0.0650035	0.0523864	0.0578875	0.0628527	0.0857212	0.0897762	0.0408146	0.0612557	0.0636357	0.0461328	0.0379193	0.0572278	0.0681973	0.0684146	0.0648067	0.0512001	0.078469	0.0675754	0.0581646	0.0159209	0.0310796	0.0313241	0.0273974	0.0984861	0.0707403	0.0834787	0.0576917	0.0717855	0.0751583	0.0869301	0.0285283	0.0707008	0.0247869	0.0609545	0.0729115	0.0516796	0.0253536	0.0622378	0.040407	0.0244817	0.0536635	0.0695157
Bacteria;Bacteroidetes;Flavobacteria;Flavobacteriales;Flavobacteriaceae;Muricola;Muricola	0.0346686	0.0240694	0.0424508	0.0251411	0.0418791	0.0715166	0.0387216	0.0960601	0.0268684	0.0221792	0.0300194	0.00825968	0.00741275	0.00739618	0.00400042	0.00708924	0.00631965	0.00739106	0.00753211	0.0749825	0.0543893	0.0413926	0.0196919	0.00505057	0.00853763	0.00743869	0.121531	0.111874	0.0920689	0.140345	0	0.00727802	0.0042736	0.00827777	0.0405899	0.0167199	0.00661398	0.0366606	0.0159179	0.00257702	0.0220303	0.0144118
Bacteria;Bacteroidetes;Flavobacteria;Flavobacteriales;Flavobacteriaceae;Myroides;Myroides	0.00433357	0.00141585	0.00128639	0.000433467	0.00196308	0.00456489	0.00313959	0.00139218	0	0.00177434	0.000526657	0	0.00345928	0.00277357	0.00720075	0.000787693	0.00263319	0.00739106	0.00209225	0.00205432	0.00211906	0.00111872	0	0.00126264	0.00121966	0.00413261	0.00189153	0.00186456	0.00281844	0.0020947	0.0122264	0.00259929	0.000854719	0.00376262	0.00225499	0.00227998	0.00220466	0.00255772	0.00244891	0.00708681	0.00169464	0.00339101
Bacteria;Bacteroidetes;Flavobacteria;Flavobacteriales;Flavobacteriaceae;NS2b_marine_group;NS2b_marine_group	0.0361131	0.0226536	0.0244414	0.0121371	0.0032718	0.00760815	0.0125583	0.0125296	0.0183837	0.00975887	0.00789985	0.00471982	0.00345928	0.00277357	0.00560058	0.00236308	0.00473974	0.00950279	0.0025107	0.00359505	0.00988896	0.00223744	0.00299659	0.0239902	0.0170753	0.0289282	0.0132407	0.0354266	0.0338212	0.0350862	0.00135849	0.0171553	0.00170944	0.00150505	0.00601332	0.00911993	0.0077163	0.0161989	0.0330603	0.000644255	0.0124273	0.0237371
Bacteria;Bacteroidetes;Flavobacteria;Flavobacteriales;Flavobacteriaceae;NS3a_marine_group;NS3a_marine_group	0.0115562	0.0113268	0.00128639	0.00563507	0.0150503	0.0152163	0.0136049	0.0250592	0.0169695	0.00975887	0.00789985	0.00235991	0.00444765	0.00369809	0.00160017	0.00551385	0.00315982	0.00105587	0.0050214	0.0118123	0.00918261	0.00671231	0.00684934	0.017677	0.0146359	0.0157039	0.0236441	0.0279684	0.0197291	0.019376	0.0108679	0.00987731	0.00341888	0.0135454	0.00977164	0.0113999	0.00330699	0.0093783	0.0122445	0.00257702	0.0101678	0.010173
Bacteria;Bacteroidetes;Flavobacteria;Flavobacteriales;Flavobacteriaceae;Olleya;Olleya	0.0462247	0.0410596	0.0527419	0.019506	0.0098154	0.0243461	0.0240702	0.0167061	0.0381814	0.0221792	0.0131664	0.00412984	0.0088953	0.0083207	0.00560058	0.0149662	0.0200122	0.0200615	0.00962436	0.0138666	0.0148334	0.0134246	0.00299659	0.0643948	0.060983	0.0752134	0.0288458	0.0512754	0.0610661	0.0528912	0.00407548	0.0608235	0.00512831	0.00752525	0.0360799	0.0212798	0.00551165	0.0221669	0.0599983	0.00837532	0.0305035	0.0381488
Bacteria;Bacteroidetes;Flavobacteria;Flavobacteriales;Flavobacteriaceae;Ornithobacterium;Ornithobacterium	0.00433357	0.0127426	0.00514555	0.0039012	0.0098154	0.0220636	0.0136049	0.0180983	0.0141413	0.00709736	0.0100065	0.00117995	0.0163081	0.0221885	0.0112012	0.0126031	0.0294917	0.0126704	0.0104613	0.0112987	0.0579211	0.00894975	0.00856168	0.017677	0.0207342	0.0132243	0.0104034	0.0102551	0.0103343	0.00785513	0.0421133	0.0135163	0.0175217	0.031606	0.0142816	0.0106399	0.0077163	0.00511544	0.0208157	0.0219047	0.02316	0.0161073
Bacteria;Bacteroidetes;Flavobacteria;Flavobacteriales;Flavobacteriaceae;Persicivirga;Persicivirga	0	0.00424755	0.00385917	0.00216734	0.00196308	0.0053257	0.00523264	0.0055687	0.00141413	0.00621019	0.00473991	0.00117995	0.00345928	0	0.00320033	0.00393847	0.00631965	0.00211173	0.00460295	0.00205432	0.000706354	0.00111872	0.00171234	0	0.0060983	0.00165304	0.00662036	0.0046614	0.00281844	0.00523675	0.00135849	0.00571844	0.00341888	0.000752525	0.00526165	0.00531996	0.00440932	0.00255772	0.00857118	0.00257702	0.00508391	0.010173
Bacteria;Bacteroidetes;Flavobacteria;Flavobacteriales;Flavobacteriaceae;Pibocella;Pibocella	0	0	0	0	0	0	0	0	0	0	0	0	0.000494183	0	0.000800083	0	0	0	0	0	0	0	0.000428084	0	0	0	0	0	0	0	0	0	0	0	0	0	0	0	0.00122445	0	0	0
Bacteria;Bacteroidetes;Flavobacteria;Flavobacteriales;Flavobacteriaceae;Polaribacter;Polaribacter	0.0375576	0.0198219	0.023155	0.0242742	0.0170134	0.0388016	0.0230236	0.0515105	0.0169695	0.0230664	0.0179063	0.0123895	0.0138371	0.00647165	0.0120012	0.01024	0.0100061	0.0147821	0.0100428	0.0128395	0.0176589	0.0111872	0.0111302	0.0239902	0.0353702	0.0338874	0.0108763	0.0298329	0.0253659	0.0219944	0.00815096	0.0233936	0.00897455	0.0127929	0.0623882	0.0220398	0.0143303	0.0358081	0.0281625	0.0103081	0.0175113	0.0339101
Bacteria;Bacteroidetes;Flavobacteria;Flavobacteriales;Flavobacteriaceae;Pontirhabdus;Pontirhabdus	0	0	0	0	0	0	0	0	0	0.00088717	0	0	0	0	0	0	0	0	0	0	0	0	0	0	0	0	0.000945765	0.00372912	0	0	0	0	0	0	0.000751665	0	0	0	0	0	0	0
Bacteria;Bacteroidetes;Flavobacteria;Flavobacteriales;Flavobacteriaceae;Poriferibacter;Poriferibacter	0	0.00849509	0.00771833	0.0039012	0.0065436	0.00684733	0.00313959	0.0055687	0.00282825	0.00266151	0.00315994	0.00117995	0.00741275	0.00739618	0.00560058	0.00315077	0.00368646	0.0031676	0.0112982	0.00154074	0.00282542	0.00447487	0.00128425	0.00126264	0.00853763	0.00661217	0.0028373	0.00372912	0.00563687	0.00261838	0.00271699	0.00675816	0.0042736	0.00451515	0.00526165	0.00151999	0	0.00682058	0.00244891	0.00450979	0.00451903	0.00762977
Bacteria;Bacteroidetes;Flavobacteria;Flavobacteriales;Flavobacteriaceae;Pseudozobellia;Pseudozobellia	0	0	0.00257278	0.0013004	0.00065436	0.00152163	0.00104653	0	0.00282825	0.00266151	0	0	0.000988367	0.000924522	0.000800083	0.00236308	0.00157991	0.00105587	0.00041845	0.00205432	0.00141271	0	0.000428084	0	0	0.00247956	0	0.00372912	0.00281844	0.0041894	0	0.00259929	0.00128208	0.00150505	0.00450999	0.000759994	0	0.00255772	0.00367336	0.000644255	0	0
Bacteria;Bacteroidetes;Flavobacteria;Flavobacteriales;Flavobacteriaceae;Psychroflexus;Psychroflexus	0.00288905	0.00141585	0	0	0.00196308	0.00456489	0.00104653	0.00696088	0	0.00177434	0	0.000589977	0.000494183	0	0	0	0	0	0	0.00308147	0.00282542	0.00223744	0.00171234	0.00126264	0	0.00247956	0.008039	0.00372912	0.000939479	0.00680778	0	0.00155958	0	0	0.00751665	0.00531996	0	0.00426287	0.0440804	0	0.00621367	0.0330623
Bacteria;Bacteroidetes;Flavobacteria;Flavobacteriales;Flavobacteriaceae;Psychroserpens;Psychroserpens	0.0288905	0.0127426	0.0205822	0.00173387	0.00458052	0.00608652	0.017791	0.00974523	0.0183837	0.00798453	0.00157997	0.00117995	0.00642438	0.0129433	0.009601	0.00236308	0.00737292	0.00950279	0.0025107	0.00359505	0.00494448	0.00111872	0.000428084	0.0164143	0.0256129	0.0231426	0.0104034	0.0214424	0.0197291	0.0214707	0.00407548	0.0280724	0.00512831	0.00526767	0.020295	0.0121599	0.00551165	0.0213143	0.0220402	0.00515404	0.0158166	0.0127163
Bacteria;Bacteroidetes;Flavobacteria;Flavobacteriales;Flavobacteriaceae;Riemerella;Riemerella	0.0534474	0.0580498	0.0540283	0.105766	0.0804863	0.090537	0.111979	0.121119	0.107474	0.123317	0.125871	0.155754	0.173953	0.110943	0.139214	0.0606524	0.0932148	0.0992514	0.0665336	0.0796047	0.222502	0.0682418	0.0667811	0.0606068	0.0585437	0.0595095	0.0832273	0.0960248	0.10804	0.0733146	0.100528	0.0665419	0.111541	0.100838	0.0789248	0.114759	0.0959026	0.0784367	0.0759162	0.115322	0.0836021	0.0779932
Bacteria;Bacteroidetes;Flavobacteria;Flavobacteriales;Flavobacteriaceae;Robiginitalea;Robiginitalea	1.45897	0.962777	1.17576	1.10577	0.631458	0.836896	0.420705	0.548517	0.917769	0.821519	0.782612	0.952224	0.424009	0.373507	0.344036	0.203225	0.298077	0.303034	0.313001	0.441678	0.536123	0.396026	0.497862	0.75506	0.68179	0.862888	0.187261	0.275955	0.407734	0.227799	0.199698	0.62383	0.255561	0.228015	0.992949	0.718194	0.447546	1.00177	0.357541	0.213248	0.310119	0.366229
Bacteria;Bacteroidetes;Flavobacteria;Flavobacteriales;Flavobacteriaceae;Salegentibacter;Salegentibacter	0.00144452	0	0.00257278	0.000433467	0.00065436	0	0.00104653	0	0	0.00177434	0	0.000589977	0.00148255	0	0.000800083	0	0	0	0.00125535	0	0.00141271	0.00111872	0.000428084	0.00252528	0.00121966	0	0.00189153	0.00186456	0	0.00157103	0	0.000519859	0.00042736	0.00225757	0	0.00151999	0.00110233	0.000852573	0.00122445	0.00128851	0.00112976	0
Bacteria;Bacteroidetes;Flavobacteria;Flavobacteriales;Flavobacteriaceae;Salinimicrobium;Salinimicrobium	0.00433357	0.0056634	0	0.000866934	0.00458052	0.00380407	0.00209306	0.0055687	0.00848476	0.00088717	0.00473991	0.000589977	0.000988367	0.000924522	0	0.00236308	0.00210655	0.00105587	0.0025107	0.00359505	0.00141271	0.00111872	0.000428084	0.00378793	0.00243932	0.000826521	0.00520171	0.00559368	0.000939479	0.00733146	0.00271699	0.00207943	0.00170944	0.0060202	0.00676498	0.00683995	0.00220466	0.00511544	0.00367336	0.00128851	0.00451903	0.00508651
Bacteria;Bacteroidetes;Flavobacteria;Flavobacteriales;Flavobacteriaceae;Sandarakinotalea;Sandarakinotalea	0.00144452	0	0	0	0	0.000760815	0.00313959	0	0	0	0	0	0	0	0	0	0	0	0.000836901	0	0	0	0	0	0	0.000826521	0	0.00186456	0.00375792	0.00104735	0	0	0	0.000752525	0.000751665	0.00151999	0	0.000852573	0	0.00193277	0.000564879	0.000847752
Bacteria;Bacteroidetes;Flavobacteria;Flavobacteriales;Flavobacteriaceae;Sediminibacter;Sediminibacter	0.0707816	0.0835351	0.0797561	0.0511491	0.0719796	0.117166	0.0847688	0.071001	0.0989889	0.0718607	0.0463458	0.0466082	0.053866	0.0536223	0.0544057	0.0764062	0.161151	0.175274	0.139762	0.0708739	0.0755799	0.0413926	0.0359591	0.154042	0.135382	0.1901	0.102616	0.145436	0.185077	0.181715	0.0556982	0.123206	0.0170944	0.0285959	0.15785	0.0828393	0.0440932	0.133854	0.110201	0.0264145	0.107892	0.113599
Bacteria;Bacteroidetes;Flavobacteria;Flavobacteriales;Flavobacteriaceae;Sediminicola;Sediminicola	0.00144452	0	0	0.000866934	0.00065436	0.00152163	0.00209306	0.00417653	0	0.00354868	0	0	0.00148255	0.000924522	0.00160017	0.000787693	0.00368646	0.00105587	0.0016738	0.00102716	0.00282542	0	0.00128425	0.00126264	0.00121966	0.00330609	0.00189153	0.000932279	0.00469739	0.00314205	0.00135849	0.00155958	0.00128208	0.00150505	0.00225499	0.000759994	0	0.000852573	0.00367336	0.00193277	0.00225952	0.00339101
Bacteria;Bacteroidetes;Flavobacteria;Flavobacteriales;Flavobacteriaceae;Soonwooa;Soonwooa	0.00144452	0	0.00643194	0	0	0	0.00313959	0.00278435	0	0	0.000526657	0	0	0.000924522	0.000800083	0	0	0	0.00041845	0.000513579	0.000706354	0	0	0	0.00243932	0.000826521	0.00141865	0.00186456	0	0.000523675	0	0	0	0	0	0.00151999	0	0.000852573	0	0	0	0.000847752
Bacteria;Bacteroidetes;Flavobacteria;Flavobacteriales;Flavobacteriaceae;Stenothermobacter;Stenothermobacter	0.0144452	0.00849509	0.00514555	0.00563507	0.0098154	0.00760815	0.0073257	0.0111374	0.00848476	0.00443585	0.00842651	0.00353986	0.00840112	0.0110943	0.00560058	0.00708924	0.0105327	0.00527933	0.00376605	0.00359505	0.00565083	0.00671231	0.00642126	0.017677	0.00487864	0.0107448	0.00851189	0.00652595	0.00469739	0.0041894	0.00543397	0.0088376	0.00683775	0.00752525	0.00676498	0.00455996	0.00551165	0.00341029	0.0159179	0.00966383	0.0129922	0.016955
Bacteria;Bacteroidetes;Flavobacteria;Flavobacteriales;Flavobacteriaceae;Subsaxibacter;Subsaxibacter	0.00144452	0.0056634	0.00257278	0.00216734	0.00130872	0.00380407	0	0.00417653	0.00707064	0.00088717	0.00105331	0.00235991	0.000988367	0	0.00160017	0.00315077	0.0042131	0.00211173	0.00292915	0.00205432	0.00353177	0.00111872	0.0025685	0.00126264	0.00365898	0.000826521	0.00331018	0.00186456	0.00281844	0.00157103	0.00135849	0.00259929	0.00128208	0.00225757	0.00450999	0.000759994	0.00220466	0.00255772	0.0146935	0.00193277	0.00338928	0.00508651
Bacteria;Bacteroidetes;Flavobacteria;Flavobacteriales;Flavobacteriaceae;Subsaximicrobium;Subsaximicrobium	0	0.00141585	0	0.000433467	0	0	0.00209306	0	0	0	0.00105331	0	0.00148255	0.000924522	0	0	0.000526637	0	0	0	0.000706354	0	0.000856168	0	0.00121966	0.000826521	0.00189153	0	0.000939479	0	0	0	0	0	0.00375832	0	0	0.00255772	0	0	0.000564879	0
Bacteria;Bacteroidetes;Flavobacteria;Flavobacteriales;Flavobacteriaceae;Sufflavibacter;Sufflavibacter	0.00288905	0.00141585	0.00771833	0.0013004	0	0.000760815	0.00104653	0	0.00424238	0	0.00105331	0.000589977	0.00148255	0.00184904	0.00320033	0.00236308	0.00157991	0.00422346	0.0033476	0.00154074	0.00211906	0.00111872	0.000856168	0.00126264	0.00243932	0.00413261	0	0.00372912	0.00187896	0.00261838	0.00271699	0.00415887	0.00299152	0.00150505	0.00150333	0.00227998	0.00110233	0	0.00857118	0	0.00338928	0.00593427
Bacteria;Bacteroidetes;Flavobacteria;Flavobacteriales;Flavobacteriaceae;Tamlana;Tamlana	0.00866714	0.0028317	0.00385917	0.00346774	0.00261744	0.00456489	0.00209306	0	0.00707064	0.00088717	0.00157997	0.00117995	0.0103779	0.0138678	0.0160017	0.00236308	0.0105327	0.0116145	0.0050214	0.000513579	0.000706354	0.00111872	0.000428084	0.00252528	0.00731797	0.0140509	0.00378306	0.00279684	0.0159711	0.00523675	0.00815096	0.0114369	0.00641039	0.0060202	0.0105233	0.00683995	0.00440932	0.0127886	0.00612227	0.00644255	0.00451903	0.00593427
Bacteria;Bacteroidetes;Flavobacteria;Flavobacteriales;Flavobacteriaceae;Tenacibaculum;Tenacibaculum	0.147341	0.114684	0.132498	0.0962297	0.0935735	0.160532	0.118258	0.168453	0.15414	0.0984758	0.0942716	0.052508	0.0978483	0.0462261	0.0720075	0.0456862	0.0911083	0.0728547	0.0749026	0.0688196	0.115136	0.0660044	0.0419522	0.140153	0.147579	0.179355	0.0789714	0.0941602	0.0939479	0.105259	0.0556982	0.122687	0.0636766	0.0835302	0.19844	0.130719	0.0881863	0.152611	0.192239	0.0566945	0.129922	0.235675
Bacteria;Bacteroidetes;Flavobacteria;Flavobacteriales;Flavobacteriaceae;Ulvibacter;Ulvibacter	0.00288905	0.00141585	0.00385917	0	0	0	0.00104653	0.00139218	0.00141413	0.00088717	0	0	0.00247092	0.00924522	0.00640067	0.000787693	0.00157991	0.00211173	0	0.00154074	0.00211906	0	0	0.00252528	0.00243932	0.00247956	0.0104034	0.0251715	0.0131527	0.0104735	0.00543397	0.00207943	0.00811983	0.00451515	0.00225499	0.00151999	0	0.00341029	0.00367336	0.00515404	0.00112976	0.000847752
Bacteria;Bacteroidetes;Flavobacteria;Flavobacteriales;Flavobacteriaceae;Vitellibacter;Vitellibacter	0.00866714	0.0056634	0.0102911	0.0013004	0.00392616	0.0182596	0.00941876	0.0055687	0.00989889	0.0115332	0.00684654	0.00117995	0.00691857	0.00369809	0.00720075	0.00866462	0.0163258	0.0179497	0.0104613	0.00770369	0.0134207	0.00559359	0.00385276	0.0164143	0.00731797	0.00826521	0.00756612	0.0111874	0.0131527	0.0130919	0.00815096	0.00363901	0.0115387	0.0120404	0.0405899	0.0151999	0.0077163	0.0196092	0.0159179	0.00773106	0.0118625	0.010173
Bacteria;Bacteroidetes;Flavobacteria;Flavobacteriales;Flavobacteriaceae;Wautersiella;Wautersiella	0	0.0028317	0.00128639	0.0013004	0.00719796	0.00608652	0.019884	0.0167061	0	0.00266151	0.00210663	0.00117995	0.00345928	0.00369809	0.00160017	0.00708924	0.00210655	0.0031676	0.00209225	0.00308147	0.00353177	0	0.00214042	0.00252528	0.00487864	0.00247956	0.00141865	0.000932279	0.00375792	0.0020947	0.00950945	0.00415887	0.00555567	0.0060202	0.00300666	0.00379997	0.00110233	0.00682058	0.00489782	0.00644255	0.0028244	0.00423876
Bacteria;Bacteroidetes;Flavobacteria;Flavobacteriales;Flavobacteriaceae;Weeksella;Weeksella	0.00288905	0	0.00385917	0.0026008	0.00065436	0.00152163	0.00209306	0.00974523	0	0	0.00263328	0.00235991	0.00345928	0.00462261	0.00400042	0.000787693	0.00947947	0.00527933	0.0016738	0.0025679	0.00211906	0	0.000856168	0.00126264	0.00121966	0.00165304	0.000945765	0.00186456	0.00187896	0.00157103	0.00271699	0	0.00256416	0.00225757	0.00225499	0.00227998	0	0.00255772	0.00244891	0.00257702	0.00338928	0.0016955
Bacteria;Bacteroidetes;Flavobacteria;Flavobacteriales;Flavobacteriaceae;Winogradskyella;Winogradskyella	0.163231	0.131674	0.109343	0.0286088	0.0497314	0.0646693	0.258493	0.10859	1.7422	0.191629	0.0805785	0.0176993	0.0434881	0.021264	0.0464048	0.038597	0.0663563	0.0432905	0.0242701	0.114015	0.101009	0.071598	0.0166953	0.122476	0.0987925	0.118193	0.0742426	0.207898	0.166288	0.1681	0.0217359	0.0862965	0.0179491	0.0233283	0.438972	0.178599	0.17968	0.20547	0.396723	0.0180391	0.246287	0.400987
Bacteria;Bacteroidetes;Flavobacteria;Flavobacteriales;Flavobacteriaceae;Yeosuana;Yeosuana	0.00722262	0.00424755	0.00128639	0.0026008	0.00458052	0.00608652	0.00418611	0.0055687	0.00565651	0	0.000526657	0.000589977	0.00444765	0.00184904	0.00320033	0.00315077	0.0126393	0.00105587	0.00795056	0.00205432	0.00141271	0	0	0.00378793	0.00487864	0.00495913	0.00425594	0.00652595	0.0159711	0.00680778	0.00543397	0.00571844	0.00384624	0.00451515	0.00901998	0	0.00220466	0.00511544	0.00857118	0.00450979	0.00677855	0.00254326
Bacteria;Bacteroidetes;Flavobacteria;Flavobacteriales;Flavobacteriaceae;Zeaxanthinibacter;Zeaxanthinibacter	0.0158898	0.0127426	0.0128639	0.00606854	0.0340267	0.0349975	0.0167445	0.0306279	0.0197978	0.0133075	0.0157997	0.0106196	0.00345928	0.00184904	0.00560058	0.00236308	0.00526637	0.00422346	0.0058583	0.0534122	0.0473257	0.0346803	0.0218323	0.00378793	0.00487864	0.00826521	0.130043	0.183659	0.172864	0.184334	0	0.00363901	0.00170944	0.00150505	0.0105233	0.0113999	0.00992096	0.0264298	0.00367336	0.00128851	0.00395415	0.00508651
Bacteria;Bacteroidetes;Flavobacteria;Flavobacteriales;Flavobacteriaceae;Zhouia;Zhouia	0.00288905	0.00141585	0.00514555	0.0026008	0	0.000760815	0.00313959	0.00278435	0.00141413	0.00088717	0.000526657	0.000589977	0.00840112	0.0147924	0.0104011	0.00393847	0.00473974	0.0031676	0.0016738	0.0025679	0.000706354	0	0.00128425	0.00631321	0.0060983	0.00578565	0.00472883	0.00839051	0.00469739	0.0041894	0.0258114	0.00467873	0.0111113	0.0105353	0.00826831	0.00227998	0.00110233	0.00852573	0.00612227	0.0109523	0.00395415	0.0016955
Bacteria;Bacteroidetes;Flavobacteria;Flavobacteriales;Flavobacteriaceae;Zobellia;Zobellia	0.00577809	0.00424755	0.00128639	0.00173387	0.00850668	0.0114122	0.00837223	0.0125296	0.011313	0.00443585	0.00579322	0.00294989	0.00840112	0.00924522	0.0128013	0.000787693	0.00684629	0.00527933	0.00376605	0.00308147	0.00423813	0.00223744	0.00128425	0.00505057	0.00487864	0.00495913	0.0028373	0.00186456	0.00845531	0.00576043	0.00271699	0.00415887	0.00811983	0.00451515	0.00526165	0.00227998	0.00330699	0.00596801	0.013469	0.00644255	0.014122	0.00508651
Bacteria;Bacteroidetes;Sphingobacteriia;Sphingobacteriales;Chitinophagaceae;Chitinophaga;Chitinophaga	0.00577809	0.0127426	0.00643194	0.00563507	0.00261744	0.00304326	0.0115118	0.0055687	0.0155554	0.00709736	0.00895316	0.00235991	0.0059302	0.00924522	0.0200021	0.00315077	0.011586	0.0168939	0.00795056	0.00719011	0.00565083	0.00111872	0.0025685	0.0214649	0.0170753	0.0157039	0.00709324	0.0102551	0.0159711	0.0120445	0.0122264	0.0176752	0.00854719	0.00827777	0.0142816	0.0113999	0.00881863	0.0093783	0.0171424	0.00708681	0.00790831	0.016955
Bacteria;Bacteroidetes;Sphingobacteriia;Sphingobacteriales;Chitinophagaceae;Ferruginibacter;Ferruginibacter	0	0	0	0.000433467	0	0.000760815	0.00104653	0.00139218	0.00282825	0	0.00105331	0.000589977	0.00197673	0.000924522	0.000800083	0.00157539	0.000526637	0.0031676	0.000836901	0.000513579	0.000706354	0.00111872	0	0.00252528	0.00365898	0	0	0	0.00281844	0.000523675	0	0	0.00384624	0.0030101	0.00225499	0.000759994	0	0.00255772	0.00122445	0.00193277	0.00395415	0.00593427
Bacteria;Bacteroidetes;Sphingobacteriia;Sphingobacteriales;Chitinophagaceae;Filimonas;Filimonas	0.0130007	0.00141585	0.00643194	0.00173387	0.00196308	0.00152163	0.00313959	0.0055687	0.011313	0.00354868	0.00579322	0.00353986	0.00444765	0.00739618	0.00640067	0.00472616	0.00579301	0.00527933	0.00753211	0.0112987	0.00847625	0.0100685	0.000428084	0.0189396	0.0134163	0.00991826	0.00378306	0.00279684	0.00751583	0.00680778	0.00135849	0.0062383	0.00769247	0.00376262	0.00450999	0.00303998	0.00330699	0.0136412	0.0159179	0.00193277	0.00621367	0.00593427
Bacteria;Bacteroidetes;Sphingobacteriia;Sphingobacteriales;Chitinophagaceae;Flavihumibacter;Flavihumibacter	0	0.00141585	0	0.000866934	0	0.000760815	0.00104653	0.00139218	0.00424238	0	0.000526657	0	0.000988367	0	0	0.000787693	0.000526637	0.00211173	0.0016738	0.000513579	0	0	0	0.00126264	0.00243932	0.00247956	0.000945765	0.00279684	0	0.000523675	0.00135849	0.00103972	0.00042736	0.00225757	0.00225499	0.00151999	0.00220466	0.000852573	0.00367336	0.000644255	0	0.0016955
Bacteria;Bacteroidetes;Sphingobacteriia;Sphingobacteriales;Chitinophagaceae;Flavisolibacter;Flavisolibacter	0.00577809	0.00707925	0.00385917	0.00346774	0.00261744	0.00304326	0.00418611	0.00417653	0	0.00354868	0.00421325	0.00235991	0.0059302	0.00554713	0.00320033	0.00472616	0.00631965	0.00950279	0.0058583	0.00564937	0.00494448	0	0.0025685	0.0126264	0.00975729	0.00495913	0.00756612	0.0121196	0.0112737	0.00890248	0.00815096	0.0062383	0.00512831	0.0090303	0.00526165	0.00455996	0.00330699	0.00767316	0.00367336	0.00901957	0.00903807	0.0110208
Bacteria;Bacteroidetes;Sphingobacteriia;Sphingobacteriales;Chitinophagaceae;Hydrotalea;Hydrotalea	0.00577809	0.00707925	0.0115775	0.00476814	0.0032718	0.00760815	0.00941876	0.0167061	0.00848476	0.00798453	0.00737319	0.0053098	0.0128488	0.0147924	0.00560058	0.00472616	0.00684629	0.00527933	0.00209225	0.00667653	0.00565083	0.00447487	0.00299659	0.0101011	0.0170753	0.0123978	0.00567459	0.0121196	0.0103343	0.0125682	0.00679246	0.00935745	0.0115387	0.015803	0.00901998	0.00911993	0.00440932	0.0127886	0.0183668	0.00644255	0.0135571	0.0118685
Bacteria;Bacteroidetes;Sphingobacteriia;Sphingobacteriales;Chitinophagaceae;Lacibacter;Lacibacter	0.00288905	0.00141585	0.00128639	0.000866934	0	0.00152163	0	0.00417653	0.00282825	0.00354868	0.00157997	0.000589977	0.00444765	0.000924522	0.00560058	0.000787693	0.00368646	0.00105587	0.00376605	0.000513579	0.000706354	0.00111872	0.00128425	0.00252528	0	0.000826521	0.00236441	0.000932279	0.000939479	0.000523675	0.00271699	0.00103972	0.0021368	0	0	0.000759994	0.00110233	0.000852573	0.00367336	0.00257702	0.00395415	0.00423876
Bacteria;Bacteroidetes;Sphingobacteriia;Sphingobacteriales;Chitinophagaceae;Niabella;Niabella	0.00288905	0.00141585	0.00128639	0	0	0.000760815	0.00313959	0	0	0	0.00105331	0	0	0.00277357	0.00160017	0.000787693	0.00263319	0	0.00041845	0	0	0.00111872	0.000428084	0.00126264	0.00243932	0.000826521	0.00236441	0.00186456	0	0.00314205	0.00135849	0.00103972	0.00256416	0.00150505	0.000751665	0.00227998	0	0.000852573	0.00489782	0	0.000564879	0.0016955
Bacteria;Bacteroidetes;Sphingobacteriia;Sphingobacteriales;Chitinophagaceae;Niastella;Niastella	0	0.0028317	0.00257278	0.000433467	0.00261744	0.00152163	0.00418611	0.00139218	0.00424238	0.00266151	0.00421325	0.000589977	0.000988367	0.00369809	0	0.00157539	0.00157991	0.0031676	0.0016738	0.00205432	0.00141271	0	0.000428084	0.00126264	0	0.000826521	0.00520171	0.000932279	0.000939479	0.00314205	0.00135849	0.00363901	0.0042736	0	0.00150333	0.00227998	0.00330699	0.00170515	0.00489782	0.00257702	0.00112976	0.00762977
Bacteria;Bacteroidetes;Sphingobacteriia;Sphingobacteriales;Chitinophagaceae;Parasegetibacter;Parasegetibacter	0.0101117	0.00424755	0.00385917	0.00173387	0.00130872	0.0053257	0.00104653	0.00835306	0.00565651	0.00532302	0.00315994	0.00117995	0.00345928	0.0083207	0.0048005	0.00393847	0.00895283	0.00105587	0.0058583	0.00667653	0.000706354	0.00223744	0	0.0088385	0.00853763	0.00247956	0.00425594	0.00932279	0.00939479	0.0062841	0.00271699	0.00519859	0.00512831	0.00451515	0.00601332	0.00303998	0.00661398	0.00426287	0.00857118	0.00644255	0.00734343	0.010173
Bacteria;Bacteroidetes;Sphingobacteriia;Sphingobacteriales;Chitinophagaceae;Sediminibacterium;Sediminibacterium	0.0101117	0.0141585	0.00514555	0.0013004	0.00392616	0.00304326	0.00418611	0.00417653	0.00424238	0.00532302	0.00579322	0.000589977	0.00840112	0.00462261	0.00720075	0.00472616	0.0042131	0.0031676	0.0033476	0.00359505	0.00353177	0.00559359	0.00128425	0.0113638	0.0121966	0.00578565	0.0104034	0.0102551	0.00375792	0.0104735	0.00543397	0.00675816	0.00811983	0.0060202	0.00826831	0.00683995	0.00330699	0.00596801	0.00857118	0.00837532	0.00734343	0.00932527
Bacteria;Bacteroidetes;Sphingobacteriia;Sphingobacteriales;Chitinophagaceae;Segetibacter;Segetibacter	0	0.00141585	0.00128639	0.000433467	0.00065436	0	0.00104653	0	0	0	0.00210663	0	0.000988367	0	0	0	0.00105327	0.00105587	0.00041845	0	0	0	0	0	0.00121966	0	0.00189153	0	0.000939479	0	0.00135849	0	0.000854719	0.000752525	0.000751665	0	0	0.000852573	0.00122445	0	0	0.000847752
Bacteria;Bacteroidetes;Sphingobacteriia;Sphingobacteriales;Chitinophagaceae;Terrimonas;Terrimonas	0.00866714	0.0113268	0.00128639	0.00476814	0.00130872	0.0053257	0.00313959	0.0055687	0.00282825	0.00088717	0.00210663	0	0.00444765	0.00924522	0.0120012	0	0.00684629	0.00422346	0.00376605	0.00205432	0.00423813	0.00223744	0.0025685	0.0202023	0.0060983	0.00909174	0.00709324	0.00559368	0.0122132	0.00314205	0.00950945	0.0155958	0.00683775	0.00451515	0.0127783	0.00379997	0.00440932	0.00767316	0.00979564	0.00837532	0.00790831	0.0118685
Bacteria;Bacteroidetes;Sphingobacteriia;Sphingobacteriales;Saprospiraceae;Aureispira;Aureispira	0	0	0	0	0.00130872	0.00304326	0.00104653	0.00139218	0	0	0	0	0	0	0.000800083	0.000787693	0.000526637	0.00422346	0	0.00616295	0.00211906	0.00111872	0	0.0101011	0.00365898	0.00826521	0.000945765	0.0046614	0.00751583	0.00471308	0.00135849	0.00363901	0.00042736	0.00150505	0	0.00227998	0.00110233	0.00426287	0.00244891	0	0	0.00678202
Bacteria;Bacteroidetes;Sphingobacteriia;Sphingobacteriales;Saprospiraceae;Candidatus_Aquirestis;Candidatus_Aquirestis	0.0433357	0.0481389	0.0398781	0.0433467	0.0248657	0.0243461	0.0219771	0.0375888	0.0339391	0.0186306	0.0179063	0.0176993	0.0370638	0.0379054	0.0376039	0.0110277	0.0205389	0.0274525	0.0142273	0.0369777	0.0367304	0.0234931	0.015411	0.0757585	0.0414685	0.0644687	0.0487069	0.0578013	0.0789162	0.0691251	0.0217359	0.0374298	0.0316246	0.0195656	0.0548715	0.0554796	0.0275582	0.0392184	0.0428559	0.0193277	0.0333279	0.0457786
Bacteria;Bacteroidetes;Sphingobacteriia;Sphingobacteriales;Saprospiraceae;Haliscomenobacter;Haliscomenobacter	0.114117	0.0863668	0.131212	0.0741229	0.0497314	0.0593436	0.0659313	0.071001	0.0763629	0.0505687	0.0510857	0.0300889	0.0741275	0.061943	0.0640067	0.0252062	0.042131	0.0285084	0.0230148	0.0693332	0.0755799	0.0682418	0.0226885	0.122476	0.0987925	0.104142	0.0770799	0.104415	0.115556	0.0811697	0.0217359	0.104492	0.0371803	0.0195656	0.116508	0.110959	0.093698	0.127886	0.110201	0.0296357	0.0960295	0.108512
Bacteria;Bacteroidetes;Sphingobacteriia;Sphingobacteriales;Saprospiraceae;Lewinella;Lewinella	0.937495	0.741905	0.69465	0.599485	0.329143	0.388016	0.397681	0.382848	0.483631	0.432939	0.3734	0.24897	0.448719	0.41511	0.453647	0.183532	0.288597	0.259743	0.166125	0.360019	0.420987	0.295342	0.186645	0.800515	0.64642	0.822389	0.488488	0.735568	0.984574	0.789179	0.18068	0.613953	0.314537	0.191141	0.494596	0.614835	0.486127	0.543942	0.766509	0.278318	0.595948	0.740088
Bacteria;Bacteroidetes;Sphingobacteriia;Sphingobacteriales;Saprospiraceae;Rubidimonas;Rubidimonas	0.00288905	0	0.00257278	0.0013004	0.00392616	0.000760815	0.00209306	0	0.00141413	0	0	0.00176993	0.00247092	0.000924522	0.00160017	0.000787693	0.000526637	0.00211173	0.0016738	0	0.00141271	0	0.000856168	0.00126264	0	0.00165304	0.00662036	0.00186456	0.00187896	0.0020947	0	0.00155958	0.000854719	0.00150505	0.00225499	0.00303998	0.00330699	0.00170515	0.00122445	0.00386553	0	0.00339101
Bacteria;Bacteroidetes;Sphingobacteriia;Sphingobacteriales;Saprospiraceae;Saprospira;Saprospira	0	0.00141585	0	0	0	0.00228244	0.00104653	0	0	0	0	0	0.000494183	0	0.00240025	0.000787693	0.00315982	0.00211173	0.000836901	0	0.00211906	0	0	0.00126264	0.00121966	0.00413261	0	0.0046614	0.000939479	0.00157103	0	0.00363901	0.00128208	0.00225757	0	0	0.00110233	0.00170515	0	0.000644255	0.000564879	0.0016955
Bacteria;Bacteroidetes;Sphingobacteriia;Sphingobacteriales;Sphingobacteriaceae;Kartchner;Kartchner	0.00144452	0	0	0.0013004	0.00065436	0	0.00104653	0.0055687	0.00141413	0.00266151	0	0.00176993	0.000494183	0	0.000800083	0	0.00105327	0	0.00041845	0	0.000706354	0	0	0	0	0.00165304	0.00141865	0.000932279	0	0	0.00135849	0.00155958	0.00170944	0	0.00225499	0.000759994	0	0.000852573	0	0.000644255	0.000564879	0.000847752
Bacteria;Bacteroidetes;Sphingobacteriia;Sphingobacteriales;Sphingobacteriaceae;Mucilaginibacter;Mucilaginibacter	0.0144452	0.0169902	0.00771833	0.013004	0.0451509	0.0563003	0.0293028	0.0389809	0.0127271	0.0133075	0.0189596	0.00825968	0.0256975	0.0157169	0.0112012	0.0228431	0.0347581	0.0327318	0.0221779	0.009758	0.0148334	0.00447487	0.00684934	0.0277781	0.0304915	0.0305813	0.0118221	0.0214424	0.0187896	0.0125682	0.0217359	0.0249532	0.0260689	0.0346161	0.0661465	0.0197598	0.00992096	0.0349555	0.0220402	0.0154621	0.018641	0.0296713
Bacteria;Bacteroidetes;Sphingobacteriia;Sphingobacteriales;Sphingobacteriaceae;Nubsella;Nubsella	0.00433357	0.00141585	0.00257278	0.00216734	0.00719796	0.00608652	0.00209306	0.0055687	0.00424238	0.00354868	0.00210663	0.00235991	0.0059302	0.00369809	0.0104011	0.00708924	0.00368646	0.00422346	0.0066952	0.00719011	0.00353177	0.00111872	0.0025685	0.00252528	0.00365898	0.000826521	0.000472883	0.00186456	0.00563687	0.00261838	0.00815096	0.00311915	0.00683775	0.0090303	0.00826831	0.00531996	0.00661398	0.00596801	0.00857118	0.00386553	0.00677855	0.00678202
Bacteria;Bacteroidetes;Sphingobacteriia;Sphingobacteriales;Sphingobacteriaceae;Olivibacter;Olivibacter	0.00433357	0.00141585	0.00128639	0.00216734	0.00392616	0.00304326	0.00523264	0.0055687	0.00282825	0.00266151	0.00263328	0.00235991	0.00148255	0.00184904	0.00160017	0.00472616	0.00789956	0.00211173	0.0025107	0.00410863	0.00211906	0.00559359	0.00770551	0.00126264	0.00365898	0.00247956	0.00189153	0.00279684	0.00657635	0.0020947	0.00407548	0.00259929	0.0021368	0.00376262	0.00450999	0.00607995	0.00220466	0.0102309	0.00244891	0.000644255	0.00338928	0.0016955
Bacteria;Bacteroidetes;Sphingobacteriia;Sphingobacteriales;Sphingobacteriaceae;Parapedobacter;Parapedobacter	0.0433357	0.0226536	0.0295869	0.0524495	0.0294462	0.0365191	0.0303493	0.0264513	0.0494944	0.0408098	0.0484524	0.0436583	0.117121	0.0841315	0.0680071	0.038597	0.0416043	0.0506816	0.0523063	0.0410863	0.0529766	0.0246118	0.0393837	0.053031	0.0451275	0.0347139	0.0189153	0.0195779	0.0460345	0.0219944	0.124981	0.0488667	0.0880361	0.126424	0.0428449	0.0341997	0.0286606	0.0323978	0.0428559	0.110168	0.0491445	0.0373011
Bacteria;Bacteroidetes;Sphingobacteriia;Sphingobacteriales;Sphingobacteriaceae;Pedobacter;Pedobacter	0.033224	0.0113268	0.023155	0.0190726	0.0333724	0.0479313	0.0313959	0.0222748	0.0480803	0.0292766	0.0242262	0.0277289	0.0375579	0.0268111	0.0352037	0.0338708	0.0495039	0.0422346	0.0384974	0.0148938	0.0275478	0.0123059	0.0141268	0.0404046	0.0548847	0.0429791	0.0156051	0.0102551	0.0328818	0.0157103	0.0271699	0.0421085	0.0243595	0.0398838	0.0571265	0.0303998	0.0330699	0.0306926	0.0342847	0.03028	0.0293737	0.0389966
Bacteria;Bacteroidetes;Sphingobacteriia;Sphingobacteriales;Sphingobacteriaceae;Solitalea;Solitalea	0.0260014	0.00991094	0.0205822	0.0225403	0.0418791	0.0601044	0.0387216	0.0542949	0.0296967	0.0532302	0.050559	0.0436583	0.0454649	0.0443771	0.0352037	0.374154	0.703587	0.686313	0.170728	0.0287604	0.0261351	0.0223744	0.0235446	0.0921729	0.068301	0.0710808	0.0340475	0.0354266	0.0479134	0.0303732	0.0353208	0.0675816	0.0367529	0.0594495	0.125528	0.0562396	0.0374792	0.0494492	0.0551005	0.035434	0.0406713	0.0381488
Bacteria;Bacteroidetes;Sphingobacteriia;Sphingobacteriales;Sphingobacteriaceae;Sphingobacterium;Sphingobacterium	0.00288905	0.00707925	0.00257278	0.000866934	0.0301006	0.0304326	0.0104653	0.00974523	0.00707064	0.00532302	0.00157997	0	0.00790694	0.00554713	0.00320033	0.0244185	0.0310716	0.0274525	0.0112982	0.00102716	0.00706354	0.00223744	0.00214042	0.0101011	0.0109769	0.0107448	0.00614747	0.00932279	0.00375792	0.00837881	0.00950945	0.0103972	0.00641039	0.0060202	0.0195433	0.00607995	0.00661398	0.00596801	0.0122445	0.00322128	0.00677855	0.0144118
Bacteria;Bacteroidetes;Sphingobacteriia;Sphingobacteriales;WCHB1-69;bacterium_sp._OF1;bacterium_sp._OF1	0	0	0	0	0	0	0	0	0	0	0	0	0	0	0	0	0	0.00105587	0.00041845	0	0	0	0	0	0	0	0	0	0	0	0	0.000519859	0	0	0	0	0	0	0	0	0	0
Bacteria;Chlamydiae;Chlamydiae;Chlamydiales;Chlamydiaceae;Chlamydophila;Chlamydophila	0	0	0	0	0	0	0	0	0	0	0	0	0	0	0	0	0	0	0	0.00102716	0	0	0	0	0	0	0	0	0	0	0	0	0	0	0	0.000759994	0	0	0	0	0	0
Bacteria;Chlamydiae;Chlamydiae;Chlamydiales;cvE6;Chlamydiales;Chlamydiales	0.00722262	0	0.00514555	0.00346774	0.00130872	0.000760815	0.00104653	0.00139218	0.00141413	0.00088717	0.00210663	0	0	0.00184904	0.000800083	0.000787693	0.000526637	0	0.00041845	0.00102716	0.000706354	0.00223744	0.000428084	0	0.00121966	0.000826521	0.000472883	0.000932279	0.00187896	0.00104735	0	0.000519859	0.00128208	0	0.000751665	0	0	0	0	0.00128851	0	0
Bacteria;Chlamydiae;Chlamydiae;Chlamydiales;Family_Incertae_Sedis;Criblamydia;Criblamydia	0	0	0.00128639	0	0	0	0	0	0	0	0	0	0	0	0	0.000787693	0	0	0	0	0.000706354	0.00111872	0.000428084	0	0	0	0	0.000932279	0.000939479	0	0	0	0	0.000752525	0	0	0	0	0	0	0	0.000847752
Bacteria;Chlamydiae;Chlamydiae;Chlamydiales;Parachlamydiaceae;Candidatus_Metachlamydia;Candidatus_Metachlamydia	0	0.0028317	0.00257278	0	0	0	0	0.00139218	0	0.00088717	0	0	0	0.00184904	0.000800083	0.00157539	0.00105327	0	0.00041845	0.00154074	0.000706354	0	0.00128425	0.00252528	0.00243932	0.00165304	0.000472883	0	0.000939479	0.000523675	0	0.00363901	0.000854719	0.0030101	0.00150333	0	0.00110233	0	0.00122445	0.00128851	0.000564879	0.000847752
Bacteria;Chlamydiae;Chlamydiae;Chlamydiales;Parachlamydiaceae;Candidatus_Protochlamydia;Candidatus_Protochlamydia	0.00577809	0.00141585	0.00257278	0.00303427	0.00065436	0	0	0.00139218	0	0.00088717	0	0	0.000988367	0	0.00160017	0.00236308	0.00105327	0	0	0.00154074	0.00141271	0.00111872	0.000428084	0.00378793	0.00487864	0	0.00141865	0.00186456	0.00281844	0.00157103	0	0.000519859	0.000854719	0	0.000751665	0	0.00330699	0.00170515	0.00367336	0	0	0.000847752
Bacteria;Chlamydiae;Chlamydiae;Chlamydiales;Parachlamydiaceae;Neochlamydia;Neochlamydia	0	0.00141585	0	0.000433467	0.00065436	0	0.00209306	0	0	0.00088717	0.000526657	0	0	0	0	0.000787693	0	0.00211173	0	0.000513579	0.00141271	0.00223744	0.00171234	0.00378793	0	0.000826521	0	0.000932279	0.00187896	0.00104735	0.00271699	0.00103972	0.000854719	0.00225757	0.000751665	0.00151999	0.00110233	0.00341029	0	0.00193277	0.00225952	0
Bacteria;Chlamydiae;Chlamydiae;Chlamydiales;Parachlamydiaceae;Parachlamydia;Parachlamydia	0.030335	0.00141585	0.0167231	0.0104032	0.0032718	0.000760815	0	0	0.00141413	0.00177434	0	0	0.000494183	0.00184904	0.000800083	0.00157539	0	0	0.000836901	0.00359505	0.00282542	0.00223744	0	0.00126264	0	0	0	0	0.00187896	0.00104735	0.00271699	0.000519859	0.00128208	0.000752525	0.00150333	0.000759994	0	0.000852573	0	0.00128851	0.000564879	0.0016955
Bacteria;Chlamydiae;Chlamydiae;Chlamydiales;Simkaniaceae;Candidatus_Fritschea;Candidatus_Fritschea	0.00144452	0	0.00128639	0.000433467	0	0	0	0	0.00141413	0	0	0	0	0	0	0	0	0	0	0	0.00211906	0	0.000428084	0.00126264	0.00121966	0	0.00141865	0.00186456	0.00187896	0.00104735	0	0	0	0	0.00300666	0.000759994	0	0.00255772	0.00367336	0.000644255	0.00564879	0.000847752
Bacteria;Chlamydiae;Chlamydiae;Chlamydiales;Simkaniaceae;Candidatus_Rhabdochlamydia;Candidatus_Rhabdochlamydia	0.00144452	0.00141585	0.00385917	0.000866934	0	0	0.00209306	0	0.00565651	0.00709736	0	0	0.00247092	0.00184904	0.00160017	0.00236308	0.00315982	0.00211173	0.00460295	0.00359505	0.00423813	0.00111872	0.000856168	0.00631321	0.00121966	0.00743869	0.00236441	0	0	0.00104735	0.00407548	0.00259929	0.00299152	0.00376262	0.00150333	0.00303998	0.00110233	0	0.00122445	0.00257702	0.00169464	0.000847752
Bacteria;Chlamydiae;Chlamydiae;Chlamydiales;Simkaniaceae;Simkania;Simkania	0.00433357	0.00424755	0.00257278	0.000433467	0.00130872	0.00152163	0.00209306	0.00139218	0.00282825	0.00266151	0.00105331	0.00117995	0.000494183	0.00277357	0.000800083	0.00157539	0	0	0.00041845	0.00102716	0.00141271	0.00111872	0.00171234	0.00126264	0.00121966	0.000826521	0.00141865	0.00559368	0.00375792	0.00104735	0	0.00103972	0.00042736	0.00150505	0	0.00531996	0.00110233	0.000852573	0.00244891	0.000644255	0.00112976	0.0016955
Bacteria;Chlamydiae;Chlamydiae;Chlamydiales;Waddliaceae;Waddlia;Waddlia	0.00144452	0.0028317	0	0	0	0	0	0	0	0.00177434	0.000526657	0	0	0	0	0	0.000526637	0.00105587	0	0.00102716	0	0.00335616	0	0	0.00243932	0.00165304	0	0.000932279	0	0.00314205	0	0.00103972	0.00042736	0.000752525	0	0	0	0.00170515	0	0.00193277	0	0
Bacteria;Chlorobi;Chlorobia;Chlorobiales;Chlorobiaceae;Chlorobaculum;Chlorobaculum	0.0101117	0.018406	0.0540283	0.00433467	0.604629	0.560721	0.463612	0.961994	1.41271	1.38044	2.61432	1.04013	0.0449707	0.0305092	0.0336035	0.132332	0.0942681	0.125648	0.121351	0.297876	0.425225	0.244999	0.153682	0.117426	0.0951336	0.109101	6.07891	5.36993	1.47686	5.4258	0.168453	0.0935745	0.227783	0.133949	1.08089	6.49567	13.0648	3.20482	1.2269	0.188123	1.26476	1.03087
Bacteria;Chlorobi;Chlorobia;Chlorobiales;Chlorobiaceae;Chlorobium;Chlorobium	0.00288905	0	0.00643194	0.00216734	0.0386073	0.0319542	0.0209306	0.0570792	0.311108	0.394791	0.69308	0.341597	0.0059302	0.00554713	0.00640067	0.0149662	0.0205389	0.0295642	0.0305469	0.27836	0.190009	0.217031	0.199915	0.0744959	0.0634224	0.05703	0.887601	0.578013	0.16159	0.592277	0.00543397	0.0769391	0.0136755	0.015803	0.13079	0.652075	0.810212	0.287317	0.0599983	0.00644255	0.0943348	0.0669724
Bacteria;Chlorobi;Chlorobia;Chlorobiales;Chlorobiaceae;Chloroherpeton;Chloroherpeton	0	0	0	0.000866934	0.00130872	0.000760815	0.00209306	0.00417653	0.00707064	0.00532302	0.0215929	0.0053098	0	0	0	0	0.00210655	0.00211173	0.00209225	0.00154074	0.00635719	0.00223744	0.00342467	0.00378793	0.00121966	0	0.0751883	0.0177133	0.0103343	0.0162339	0	0.00155958	0.000854719	0	0.00601332	0.0676395	0.104721	0.0204618	0.0146935	0.0057983	0.0101678	0.00847752
Bacteria;Chlorobi;Chlorobia;Chlorobiales;Chlorobiaceae;Prosthecochloris;Prosthecochloris	0.0144452	0.0198219	0.10677	0.0108367	0.129563	0.114122	0.188375	0.19212	5.24217	5.41883	9.1238	2.81065	0.0261917	0.0314337	0.0432045	0.0519877	0.047924	0.0686313	0.0485402	0.402132	0.668211	0.307648	0.151542	0.070708	0.0512258	0.0851317	10.8649	7.79479	2.45486	7.51212	0.0489057	0.0961738	0.0773521	0.0677272	2.47448	13.3045	17.0817	4.3089	0.743244	0.0843974	0.871609	0.628184
Bacteria;Chlorobi;Chlorobia;Chlorobiales;OPB56;Chlorobi;Chlorobi	0.0317795	0.0254853	0.0192958	0.0420463	0.0248657	0.0182596	0.0146514	0.00696088	0.0353532	0.0345996	0.0379193	0.105606	0.0252034	0.00739618	0.0144015	0.0133908	0.0242253	0.0295642	0.0209225	0.0231111	0.0141271	0.0167808	0.0321063	0.0126264	0.00853763	0.00991826	0.0165509	0.0130519	0.0178501	0.0214707	0.0203774	0.0088376	0.0145302	0.0173081	0.0195433	0.0167199	0.00330699	0.0110834	0.0159179	0.00966383	0.0101678	0.010173
Bacteria;Chlorobi;Ignavibacteria;Ignavibacteriales;Ignavibacteriaceae;Ignavibacterium;Ignavibacterium	0.463692	0.361041	0.37048	0.286088	0.164899	0.1864	0.196747	0.150355	0.468076	0.480846	0.421325	0.280239	0.797612	0.640694	0.466449	0.238671	0.298603	0.331542	0.44272	0.235219	0.192835	0.221506	0.16096	0.50632	0.420783	0.338047	0.222255	0.226544	0.465981	0.242985	0.501284	0.388334	0.666254	0.580197	0.394624	0.374677	0.228182	0.287317	0.325705	0.6056	0.445125	0.336558
Bacteria;Chlorobi;Ignavibacteria;Ignavibacteriales;IheB3-7;Melioribacter;Melioribacter	0.154564	0.130258	0.0964792	0.137409	0.0974997	0.106514	0.0952341	0.0640401	0.172524	0.144609	0.168003	0.175223	0.161598	0.0878296	0.0992103	0.0890093	0.116913	0.117201	0.128883	0.0708739	0.0635719	0.071598	0.0779113	0.143941	0.121966	0.11406	0.0799172	0.0839051	0.104282	0.0727909	0.105962	0.119048	0.114105	0.115136	0.124776	0.122359	0.0672421	0.104866	0.116323	0.126918	0.118625	0.102578
Bacteria;Chloroflexi;Anaerolineae;Anaerolineales;Anaerolineaceae;Anaerolinea;Anaerolinea	0.42469	0.515369	0.401353	0.876471	0.602012	0.451924	0.283609	0.208826	0.275755	0.320268	0.506117	1.1009	0.394358	0.302319	0.218423	0.373367	0.384972	0.398061	0.694209	0.237787	0.204843	0.26178	1.26584	0.347227	0.414685	0.274405	0.310211	0.284345	0.357002	0.25503	0.645284	0.372219	0.478643	0.61707	0.283378	0.328317	0.291015	0.355523	0.450599	0.556636	0.447384	0.405226
Bacteria;Chloroflexi;Anaerolineae;Anaerolineales;Anaerolineaceae;Bellilinea;Bellilinea	3.51452	3.49573	3.25971	6.58437	4.59426	3.324	1.91515	1.54532	1.34625	2.01121	3.20049	4.91746	3.13609	2.73381	1.85619	6.51501	4.57332	4.3375	7.90453	2.13033	1.68677	1.99132	7.11304	3.05307	3.53092	2.54734	4.03132	3.47367	3.45071	3.57408	4.61616	3.35569	4.59241	4.61448	2.13398	1.88782	1.77365	2.18344	3.01583	5.04645	3.68245	2.80776
Bacteria;Chloroflexi;Anaerolineae;Anaerolineales;Anaerolineaceae;Leptolinea;Leptolinea	0.143008	0.110436	0.151794	0.193326	0.168171	0.185639	0.191515	0.178199	0.0763629	0.083394	0.17011	0.181713	0.241162	0.141452	0.135214	0.234733	0.286491	0.281916	0.377442	0.0621431	0.0515639	0.0481049	0.193066	0.156568	0.14514	0.0925704	0.142338	0.105348	0.114616	0.105782	0.370868	0.155438	0.358127	0.474843	0.105985	0.129959	0.106926	0.116803	0.168975	0.436805	0.246287	0.194983
Bacteria;Chloroflexi;Anaerolineae;Anaerolineales;Anaerolineaceae;Levilinea;Levilinea	0.212345	0.253437	0.219972	0.40009	0.359898	0.384212	0.353727	0.197689	0.164039	0.189854	0.309148	0.27316	0.338516	0.204319	0.143215	0.29381	0.455015	0.492033	0.592107	0.184375	0.187184	0.185707	0.475173	0.306822	0.3598	0.257048	0.178277	0.201372	0.262115	0.161816	0.59502	0.321273	0.566251	0.571166	0.18491	0.250038	0.271173	0.252362	0.329378	0.646188	0.359263	0.295866
Bacteria;Chloroflexi;Anaerolineae;Anaerolineales;Anaerolineaceae;Longilinea;Longilinea	0.2109	0.185476	0.178808	0.441703	0.295117	0.251069	0.1507	0.143394	0.0989889	0.125978	0.223302	0.314458	0.235726	0.20247	0.136814	0.190622	0.214868	0.20695	0.330576	0.121205	0.0946515	0.107397	0.423803	0.202023	0.236614	0.171916	0.196719	0.182727	0.276207	0.15815	0.319246	0.227698	0.321374	0.348419	0.163863	0.213558	0.230387	0.22849	0.175097	0.354985	0.253066	0.173789
Bacteria;Chloroflexi;Caldilineae;Caldilineales;Caldilineaceae;Caldilinea;Caldilinea	0.80171	0.816945	0.828434	1.81839	1.55018	1.04536	0.52745	0.393986	0.222018	0.462215	0.671487	0.824199	0.416102	0.7729	0.313633	0.636456	0.500305	0.496257	0.543567	0.599347	0.601108	0.596277	1.79667	1.08713	1.21844	1.11828	0.563676	0.572419	1.35661	0.612176	0.823247	1.14109	0.99532	0.920338	0.933568	0.848913	0.715412	0.847458	0.838752	1.07075	0.850708	0.768911
Bacteria;Chloroflexi;Chloroflexi;Chloroflexales;Candidatus_Chlorothrix;CandidatusCh;CandidatusCh	0	0.00141585	0.00257278	0	0.142651	0.0106514	0.378843	0.0111374	0	0	0.00263328	0.00117995	0.0291568	0.0101697	0.00160017	0.52933	0.933201	0.92705	0.154408	0.0025679	0.00141271	0.00111872	0.000428084	0.00757585	0.00243932	0	0.0912663	0.0522076	0.0845531	0.0837881	0.195623	0.00519859	0.0303425	0.127177	0.102226	0.0387597	0.0440932	0.184156	0.00857118	0.111456	0.00960295	0.010173
Bacteria;Chloroflexi;Chloroflexi;Chloroflexales;Candidatus_Chlorothrix;halotolerant_bacterium_P4-I-0;halotolerant_bacterium_P4-I-0	0	0	0.00128639	0	0.00719796	0	0.0156979	0.0055687	0	0	0.000526657	0	0.00148255	0.00184904	0	0.0299323	0.0410777	0.0327318	0.0100428	0	0	0	0.000428084	0.00126264	0	0	0.00425594	0.00279684	0.0497924	0.0041894	0.00815096	0.00103972	0.0021368	0.014298	0.00225499	0.00151999	0.00220466	0.00682058	0.00857118	0.00450979	0.0158166	0.0178028
Bacteria;Chloroflexi;Chloroflexi;Chloroflexales;Chloroflexaceae;Chloroflexus;Chloroflexus	0	0	0	0	0.00065436	0	0	0	0	0	0	0	0	0	0.000800083	0.00393847	0.00473974	0.0031676	0.00125535	0	0	0	0	0.00126264	0.00121966	0	0.00236441	0.00372912	0.00845531	0.00261838	0.00135849	0.00155958	0.00042736	0	0.000751665	0.00151999	0.00551165	0	0	0	0.000564879	0
Bacteria;Chloroflexi;Chloroflexi;Chloroflexales;Chloroflexaceae;Chloronema;Chloronema	0	0	0	0	0	0	0	0	0	0	0	0	0	0	0	0	0	0	0	0	0	0	0	0	0.00121966	0	0.000472883	0	0	0	0	0.000519859	0	0	0	0	0	0	0	0	0	0
Bacteria;Chloroflexi;Chloroflexi;Chloroflexales;Chloroflexaceae;Roseiflexus;Roseiflexus	0	0	0	0.000433467	0	0	0	0	0.00141413	0	0	0	0.000988367	0.00184904	0	0.00708924	0.00368646	0.00105587	0	0	0	0	0.000428084	0	0	0.000826521	0	0	0	0	0	0.000519859	0	0	0.000751665	0	0.00110233	0.000852573	0	0.000644255	0	0
Bacteria;Chloroflexi;Chloroflexi;Chloroflexales;Oscillochloridaceae;Oscillochloris;Oscillochloris	0.00866714	0.00141585	0	0.00433467	0.00916104	0.00380407	0.0209306	0.00417653	0.00424238	0.00532302	0.00315994	0.00589977	0.00148255	0.00554713	0.00320033	0.0425354	0.0605633	0.0559609	0.0163196	0.00359505	0.00211906	0.00223744	0.0184076	0.00757585	0.00365898	0.00495913	0.0354662	0.0214424	0.123072	0.0230417	0.00679246	0.0062383	0.00512831	0.0090303	0.011275	0.0334397	0.106926	0.0110834	0.00734673	0.0128851	0.0135571	0.0186505
Bacteria;Chloroflexi;Chloroflexi;Herpetosiphonales;Herpetosiphonaceae;Herpetosiphon;Herpetosiphon	0	0	0	0	0	0	0	0	0	0	0	0	0.000494183	0.000924522	0.000800083	0.00236308	0.00157991	0.00527933	0.000836901	0	0	0	0.000428084	0	0	0.000826521	0	0	0	0	0	0.000519859	0.00299152	0	0	0	0	0	0	0.00193277	0	0
Bacteria;Chloroflexi;Class_Incertae_Sedis;Order_Incertae_Sedis;Family_Incertae_Sedis;Thermobaculum;Thermobaculum	0.00144452	0.00141585	0.00257278	0.00520161	0.00130872	0.00380407	0.00313959	0.00139218	0.00424238	0.00443585	0.00263328	0.0053098	0.00197673	0.00184904	0.00240025	0.0165416	0.0084262	0.0105587	0.0104613	0.00462221	0.00141271	0.00223744	0.00556509	0.00126264	0.00243932	0.00247956	0.00520171	0.0046614	0.00657635	0.00576043	0.00271699	0.00727802	0.00256416	0.00376262	0.00300666	0.00303998	0.00551165	0.00341029	0.00244891	0.00322128	0.00395415	0.0016955
Bacteria;Chloroflexi;Dehalococcoidetes;Order_Incertae_Sedis;Family_Incertae_Sedis;Dehalococcoides;Dehalococcoides	0.0837823	0.0722083	0.0450236	0.156048	0.0124328	0.0228244	0.0073257	0.00974523	0.0622216	0.0656506	0.0363393	0.0607677	0.111685	0.0499242	0.0488051	0.22528	0.122706	0.0929162	0.296681	0.0436542	0.0247224	0.0536985	0.252998	0.0631321	0.0975729	0.0281017	0.0572188	0.0391557	0.0469739	0.0502728	0.0801511	0.0686213	0.0504284	0.110621	0.0300666	0.0220398	0.0231489	0.0434812	0.0697939	0.063137	0.0858616	0.0737544
Bacteria;Chloroflexi;Dehalococcoidetes;Order_Incertae_Sedis;Family_Incertae_Sedis;Dehalogenimonas;Dehalogenimonas	1.48641	1.33939	0.905618	2.76335	0.478337	0.605609	0.342215	0.214395	1.42968	1.4798	1.60788	2.35696	2.00045	1.04563	0.943298	1.53521	1.06012	0.977732	2.11192	0.879247	0.478202	0.888262	3.01714	0.702029	0.865959	0.412434	0.777419	0.561232	0.5759	1.01017	1.47804	0.750156	1.15387	2.54429	0.602084	0.515276	0.651477	0.752822	1.43996	1.35358	1.72797	1.35301
Bacteria;Chloroflexi;Ktedonobacteria;Ktedonobacterales;Ktedonobacteraceae;Ktedonobacter;Ktedonobacter	0.00288905	0.00991094	0.0115775	0.00910281	0.0242113	0.0213028	0.0073257	0.0167061	0.00424238	0.00532302	0.0126398	0.0188793	0.0103779	0.00647165	0.00560058	0.0110277	0.017379	0.0105587	0.0163196	0.00616295	0.00565083	0.00559359	0.0376714	0.0101011	0.00975729	0.00826521	0.008039	0.0111874	0.023487	0.00785513	0.00679246	0.0197546	0.016667	0.0180606	0.015785	0.0121599	0.00881863	0.0110834	0.0183668	0.0141736	0.0107327	0.00508651
Bacteria;Chloroflexi;Ktedonobacteria;Ktedonobacterales;Thermosporotrichaceae;Thermosporothrix;Thermosporothrix	0	0.0028317	0.00257278	0.00606854	0.00065436	0.00152163	0.00209306	0.00139218	0.00282825	0.00266151	0.00157997	0.00412984	0.00543602	0.00462261	0.00160017	0.00315077	0.00105327	0.00105587	0	0.00154074	0	0	0.00428084	0.00126264	0.00365898	0.00330609	0.000945765	0	0	0.00104735	0	0.000519859	0.00128208	0.00225757	0.000751665	0.000759994	0.00220466	0.00170515	0.00244891	0.00128851	0	0.000847752
Bacteria;Chloroflexi;Ktedonobacteria;Thermogemmatisporales;Thermogemmatisporaceae;Thermogemmatispora;Thermogemmatispora	0	0.00141585	0	0.000433467	0.00065436	0	0.00104653	0	0	0	0	0.00176993	0.00148255	0	0	0.000787693	0.000526637	0	0.00041845	0.00102716	0	0.00111872	0.000856168	0.00126264	0	0	0.000945765	0	0	0	0	0	0.00042736	0.000752525	0	0	0	0	0.00122445	0.000644255	0	0
Bacteria;Chloroflexi;Thermomicrobia;Sphaerobacterales;Sphaerobacteraceae;Sphaerobacter;Sphaerobacter	0.0534474	0.0637132	0.0411644	0.0481149	0.0444965	0.0228244	0.0167445	0.00835306	0.0296967	0.0479072	0.0305461	0.0507381	0.013343	0.0443771	0.0296031	0.0976739	0.0236987	0.0242849	0.0259439	0.0349234	0.0289605	0.0503423	0.0646407	0.0618695	0.0634224	0.0421526	0.0184424	0.0223747	0.0488529	0.0172813	0.0638492	0.0436681	0.070087	0.0805201	0.015785	0.0144399	0.0176373	0.0153463	0.0489782	0.0695796	0.0615718	0.0381488
Bacteria;Chloroflexi;Thermomicrobia;Thermomicrobiales;Thermomicrobiaceae;Thermomicrobium;Thermomicrobium	0.0722262	0.0722083	0.0321597	0.0472479	0.0170134	0.00836896	0.00941876	0.00417653	0.0339391	0.0505687	0.0173797	0.0353986	0.00988367	0.0453016	0.0184019	0.118154	0.0179057	0.0147821	0.0108797	0.0159209	0.0105953	0.0313241	0.00727743	0.0164143	0.0146359	0.0165304	0.0104034	0.0149165	0.023487	0.00942616	0.00815096	0.0187149	0.00555567	0.00677272	0.00977164	0.00455996	0.00330699	0.00596801	0.0122445	0.00837532	0.00677855	0.00678202
Bacteria;Chrysiogenetes;Chrysiogenetes;Chrysiogenales;Chrysiogenaceae;Chrysiogenes;Chrysiogenes	0	0.00141585	0	0.000433467	0	0	0	0	0.00141413	0	0.000526657	0	0.00148255	0.000924522	0.00160017	0	0.00105327	0	0	0	0.000706354	0.00111872	0	0	0	0	0.000472883	0	0	0	0.00135849	0	0.00170944	0.00150505	0	0	0	0	0	0.00128851	0.000564879	0.000847752
Bacteria;Chrysiogenetes;Chrysiogenetes;Chrysiogenales;Chrysiogenaceae;Desulfurispirillum;Desulfurispirillum	0	0	0	0	0.00065436	0.000760815	0	0	0.00141413	0.00088717	0.00263328	0	0.000988367	0	0.00160017	0	0	0	0.00125535	0	0	0.00111872	0.000428084	0.00252528	0.00121966	0	0.000472883	0	0.000939479	0	0	0.000519859	0	0.00150505	0	0.000759994	0	0	0.00122445	0	0.00112976	0.000847752
Bacteria;Cyanobacteria;Cyanobacteria;SubgroupI;FamilyI;Chroogloeocystis;Chroogloeocystis	0.00144452	0.00141585	0.00128639	0.00173387	0.00850668	0	0.0209306	0.0055687	0.00141413	0	0.00105331	0.000589977	0.000494183	0	0.000800083	0.00236308	0.00526637	0.00422346	0.00209225	0.00102716	0.000706354	0	0.00299659	0	0.00121966	0.00165304	0.0113492	0.0261038	0.00845531	0.0062841	0.00271699	0.00207943	0.00042736	0	0.00300666	0.00683995	0.00881863	0.00170515	0	0	0.000564879	0
Bacteria;Cyanobacteria;Cyanobacteria;SubsectionI;FamilyI;Acaryochloris;Acaryochloris	0.0101117	0.018406	0.00514555	0.0125705	0.0320637	0.0197812	0.0272097	0.0208826	0.00707064	0.00443585	0.00421325	0.0106196	0.013343	0.00554713	0.00240025	0.00630154	0.0042131	0.0063352	0.0041845	0.00667653	0.0113017	0.00671231	0.0115583	0.00252528	0.00853763	0.00330609	0.0108763	0.0177133	0.0244264	0.0141392	0.0258114	0.00727802	0.0290605	0.0203182	0.0165366	0.0235598	0.0121256	0.0161989	0.0110201	0.0122408	0.0152517	0.010173
Bacteria;Cyanobacteria;Cyanobacteria;SubsectionI;FamilyI;Aphanocapsa;Aphanocapsa	0.00144452	0.0028317	0	0.00173387	0.00130872	0.00304326	0.0125583	0.00417653	0	0.00177434	0	0.00176993	0.000494183	0.000924522	0	0.00236308	0.00684629	0.00739106	0.00292915	0.00154074	0.000706354	0.00223744	0.00214042	0.00631321	0.00365898	0.00165304	0.000945765	0.00372912	0.00281844	0.00314205	0	0.00571844	0.00042736	0.00150505	0.00225499	0.000759994	0.00220466	0.00426287	0.00122445	0.000644255	0.00338928	0
Bacteria;Cyanobacteria;Cyanobacteria;SubsectionI;FamilyI;Aphanothece;Aphanothece	0	0	0	0	0	0	0.00209306	0	0	0	0	0	0	0	0	0	0	0	0.00041845	0	0	0	0.000428084	0	0	0	0	0	0.000939479	0.00104735	0	0.00259929	0	0	0	0	0	0	0	0	0	0
Bacteria;Cyanobacteria;Cyanobacteria;SubsectionI;FamilyI;Brasilonema;Brasilonema	0	0	0	0	0	0.000760815	0.0104653	0.00835306	0	0	0	0.000589977	0	0	0	0	0	0	0	0.000513579	0.000706354	0	0.00128425	0	0	0	0.000472883	0.00186456	0	0.000523675	0	0	0.00042736	0	0	0	0.00110233	0.00255772	0	0	0.00112976	0.000847752
Bacteria;Cyanobacteria;Cyanobacteria;SubsectionI;FamilyI;Chroococcus;Chroococcus	0.00144452	0	0.00128639	0.00216734	0.0032718	0.000760815	0.00627917	0.00278435	0	0	0.00105331	0.00117995	0.000988367	0.00277357	0	0.00236308	0.00315982	0.00211173	0.000836901	0.00205432	0.00211906	0.00559359	0.0025685	0.00378793	0	0.00247956	0.0132407	0.0242393	0.00469739	0.022518	0.00271699	0.00519859	0.00042736	0.00150505	0.00676498	0.00303998	0	0.00341029	0.00367336	0	0.00790831	0.0542561
Bacteria;Cyanobacteria;Cyanobacteria;SubsectionI;FamilyI;Crocosphaera;Crocosphaera	0	0	0	0	0.00065436	0.00152163	0.00104653	0	0	0	0	0.00117995	0.000494183	0	0	0	0	0	0.000836901	0.000513579	0.000706354	0.00111872	0	0	0	0	0.00141865	0.00279684	0	0.000523675	0	0	0.00042736	0	0	0	0.00330699	0.000852573	0.00244891	0	0.00112976	0
Bacteria;Cyanobacteria;Cyanobacteria;SubsectionI;FamilyI;Cyanobacterium;Cyanobacterium	0	0	0.00128639	0.000433467	0.00130872	0.00304326	0.00104653	0.00278435	0	0.00177434	0.000526657	0	0	0	0	0.00315077	0.0163258	0.0190056	0.0016738	0.00154074	0.00141271	0	0.00214042	0.00252528	0.00243932	0	0.00425594	0.0102551	0.0178501	0.00576043	0	0.00259929	0.000854719	0	0.00150333	0	0.00220466	0.00596801	0.00489782	0	0.00225952	0.0144118
Bacteria;Cyanobacteria;Cyanobacteria;SubsectionI;FamilyI;cyanobacterium_IHB-347;cyanobacterium_IHB-347	0	0.0028317	0.00128639	0.00520161	0.0104698	0.00989059	0.00104653	0	0	0.00177434	0.000526657	0.00353986	0.000494183	0	0.00240025	0.000787693	0.00105327	0	0	0.000513579	0.00211906	0	0	0	0.0060983	0	0.00189153	0.00372912	0.00187896	0.00104735	0	0.00103972	0.000854719	0.00150505	0.00526165	0.000759994	0	0.0093783	0.00244891	0.000644255	0.00169464	0
Bacteria;Cyanobacteria;Cyanobacteria;SubsectionI;FamilyI;cyanobacterium_WH7B;cyanobacterium_WH7B	0	0	0	0	0	0	0	0.00139218	0	0	0	0	0	0	0	0	0	0	0	0.00102716	0	0.00223744	0	0	0	0	0	0	0	0	0	0	0	0	0.00150333	0	0	0.000852573	0	0	0.000564879	0
Bacteria;Cyanobacteria;Cyanobacteria;SubsectionI;FamilyI;Cyanobium;Cyanobium	0.00577809	0.00707925	0.00900472	0.00736894	0.00785232	0.00380407	0.00627917	0.00278435	0.00424238	0.0124204	0.0036866	0.00648975	0.00148255	0.00184904	0.00160017	0	0.00157991	0.00105587	0.0025107	0.00462221	0.00282542	0.00111872	0	0.0101011	0.00365898	0.00247956	0.000472883	0.00279684	0.00469739	0.00314205	0.00271699	0.00519859	0.000854719	0.000752525	0.00676498	0.00911993	0.00661398	0.00255772	0.00244891	0.00128851	0.00112976	0.0016955
Bacteria;Cyanobacteria;Cyanobacteria;SubsectionI;FamilyI;Cyanothece;Cyanothece	0.00866714	0.0056634	0.00514555	0.0182056	0.0209395	0.0129339	0.0470938	0.0292357	0.0127271	0.00709736	0.00315994	0.00471982	0.0128488	0.0083207	0	0.0110277	0.0105327	0.00950279	0.0058583	0.0174617	0.0254288	0.0335616	0.0351029	0.0113638	0.00731797	0.00330609	0.016078	0.0261038	0.00751583	0.0230417	0.00407548	0.00571844	0.00683775	0.0060202	0.0308183	0.0425597	0.0297629	0.0400709	0.00612227	0.00644255	0.014122	0.0203461
Bacteria;Cyanobacteria;Cyanobacteria;SubsectionI;FamilyI;Gleocapsa;Gleocapsa	0.00433357	0	0.00257278	0.0026008	0.00130872	0.00152163	0	0	0.00141413	0.00266151	0.00157997	0.00353986	0.000494183	0.000924522	0	0.00236308	0.00368646	0.00211173	0.00376605	0.000513579	0.000706354	0	0.000428084	0	0.00121966	0	0.00614747	0.0046614	0.00281844	0.00733146	0.00271699	0.00103972	0.0021368	0.000752525	0.000751665	0.000759994	0.00220466	0	0	0	0	0.0016955
Bacteria;Cyanobacteria;Cyanobacteria;SubsectionI;FamilyI;Gloeobacter;Gloeobacter	0	0.0056634	0	0	0	0.000760815	0	0	0	0	0	0	0	0	0.00240025	0.000787693	0	0	0.00041845	0	0	0	0.000428084	0.00252528	0	0	0.000945765	0	0	0	0	0.000519859	0.000854719	0	0	0.00151999	0	0	0	0	0	0
Bacteria;Cyanobacteria;Cyanobacteria;SubsectionI;FamilyI;Gloeothece;Gloeothece	0.00144452	0.0028317	0.00128639	0.00346774	0.00130872	0.00304326	0.00941876	0.0111374	0	0.00266151	0	0.00117995	0.000988367	0	0.000800083	0.00157539	0.00263319	0.00105587	0.00041845	0.00102716	0.00141271	0	0.00171234	0.00126264	0.00365898	0.000826521	0.00378306	0	0.000939479	0.00261838	0.00271699	0.00103972	0.00042736	0.00150505	0.00375832	0.00227998	0	0.00170515	0	0	0.00169464	0.0016955
Bacteria;Cyanobacteria;Cyanobacteria;SubsectionI;FamilyI;LeptolyngbyaF;LeptolyngbyaF	0	0	0	0	0.00130872	0.00152163	0.00418611	0	0	0	0	0	0	0	0	0.000787693	0.00105327	0	0	0.000513579	0.00211906	0.00111872	0.000856168	0.00126264	0.00243932	0.000826521	0.00141865	0	0	0	0	0.00935745	0	0	0	0	0	0.00170515	0	0	0	0
Bacteria;Cyanobacteria;Cyanobacteria;SubsectionI;FamilyI;marine_group;marine_group	0.00144452	0.0028317	0	0.00173387	0	0.00228244	0	0.00139218	0	0	0.000526657	0.000589977	0.000494183	0.000924522	0.00240025	0.000787693	0.0131659	0.0137263	0.00209225	0	0.000706354	0	0	0.00126264	0	0.00165304	0.000472883	0.000932279	0.00375792	0.00157103	0.00135849	0.000519859	0.000854719	0.00225757	0.00225499	0.00227998	0.00220466	0.000852573	0.00489782	0	0.00112976	0.000847752
Bacteria;Cyanobacteria;Cyanobacteria;SubsectionI;FamilyI;Mastigocladopsis;Mastigocladopsis	0	0	0	0	0	0	0	0	0	0	0	0	0	0	0	0	0.000526637	0	0	0	0	0	0.000428084	0	0	0	0	0	0	0	0	0	0	0	0	0	0	0	0	0	0	0
Bacteria;Cyanobacteria;Cyanobacteria;SubsectionI;FamilyI;Merismopedia;Merismopedia	0.00288905	0	0.00257278	0.0013004	0.00261744	0.00228244	0.00104653	0.00139218	0.00141413	0.00177434	0.000526657	0.000589977	0.000494183	0	0.00160017	0.00315077	0.00315982	0.0063352	0.0033476	0.00564937	0.000706354	0	0.000428084	0.00252528	0.00243932	0	0.00378306	0	0.00187896	0.0020947	0.00407548	0.000519859	0.00299152	0.000752525	0.00300666	0.00227998	0.00330699	0.00255772	0.00489782	0.000644255	0.00112976	0.0016955
Bacteria;Cyanobacteria;Cyanobacteria;SubsectionI;FamilyI;Microcystis;Microcystis	0.00144452	0.00141585	0	0.00693547	0.00261744	0.0053257	0.00209306	0	0.00282825	0.00532302	0.00263328	0.0117995	0	0.000924522	0	0.000787693	0.000526637	0.00105587	0	0.00205432	0	0	0.0025685	0.00631321	0	0	0.000472883	0.000932279	0.000939479	0.000523675	0.00135849	0.00103972	0.000854719	0	0.00150333	0.000759994	0.00220466	0.00170515	0	0.000644255	0	0
Bacteria;Cyanobacteria;Cyanobacteria;SubsectionI;FamilyI;PleurocapsaI;PleurocapsaI	0.033224	0.0269011	0.0180094	0.00693547	0.00065436	0	0.00104653	0	0	0	0.000526657	0	0	0	0	0.00236308	0.00684629	0.00422346	0.00209225	0.00154074	0	0.00447487	0.00171234	0.00126264	0.00243932	0.00165304	0.000945765	0	0.000939479	0.00157103	0.00271699	0	0	0	0.000751665	0	0.00110233	0	0	0	0	0.000847752
Bacteria;Cyanobacteria;Cyanobacteria;SubsectionI;FamilyI;Prochlorococcus;Prochlorococcus	0.00577809	0.0368121	0.0180094	0.0177722	0.0621642	0.0456489	0.0512799	0.0445496	0.011313	0.0345996	0.0131664	0.0188793	0.00494183	0.00554713	0.00160017	0.00315077	0	0.00105587	0.00125535	0.0636838	0.0536829	0.0570546	0.0115583	0.00378793	0.00243932	0.00413261	0.0108763	0.0149165	0.00845531	0.0115209	0.00271699	0.00311915	0.00128208	0	0.0969648	0.0509196	0.0628328	0.0912253	0.00857118	0	0.0129922	0.010173
Bacteria;Cyanobacteria;Cyanobacteria;SubsectionI;FamilyI;Prochloron;Prochloron	0	0.00141585	0	0	0.00130872	0	0.00209306	0.00139218	0	0	0.000526657	0.000589977	0	0	0	0.00236308	0	0.00105587	0.00041845	0.000513579	0.000706354	0	0.000428084	0	0	0	0.00141865	0.0046614	0.000939479	0	0	0.00103972	0.00042736	0.000752525	0.000751665	0.00303998	0	0.00426287	0	0.000644255	0.00112976	0.00339101
Bacteria;Cyanobacteria;Cyanobacteria;SubsectionI;FamilyI;Rhopalodia;Rhopalodia	0	0	0	0	0	0.000760815	0.00209306	0	0	0	0	0	0	0	0	0	0	0	0	0	0	0	0	0	0	0	0	0	0.000939479	0.0020947	0	0	0	0	0	0.000759994	0.00110233	0	0	0	0	0
Bacteria;Cyanobacteria;Cyanobacteria;SubsectionI;FamilyI;Snowella;Snowella	0	0	0	0.000433467	0	0	0	0	0	0	0	0	0	0	0	0	0	0	0	0	0	0	0	0	0	0	0.000472883	0	0	0	0	0	0	0	0	0	0	0	0	0	0	0
Bacteria;Cyanobacteria;Cyanobacteria;SubsectionI;FamilyI;Synechococcus;Synechococcus	0.615367	2.53012	1.30697	2.11575	4.43656	2.55862	1.72782	1.17221	0.995545	0.661829	0.273335	4.03014	0.0657264	0.0665656	0.0648067	0.0764062	0.0753091	0.0696871	0.046448	0.155614	0.216851	0.0939723	0.0796236	0.185608	0.206123	0.228946	0.378779	0.877275	0.203867	0.744666	0.0421133	0.205344	0.033334	0.0428939	0.405147	0.0653595	0.0573211	0.44078	0.104079	0.0463864	0.0553582	0.0601904
Bacteria;Cyanobacteria;Cyanobacteria;SubsectionI;FamilyI;Synechocystis;Synechocystis	0.0130007	0.0028317	0.00643194	0.00173387	0.00588924	0.00608652	0.0136049	0.00417653	0	0.00088717	0	0	0	0	0	0.00236308	0.00105327	0.00105587	0.0016738	0.0133531	0.00141271	0.00559359	0.00214042	0.00378793	0.00243932	0.000826521	0.0302645	0.0550045	0.000939479	0.0256601	0	0.000519859	0	0.000752525	0	0.000759994	0	0.000852573	0	0	0.00112976	0
Bacteria;Cyanobacteria;Cyanobacteria;SubsectionI;FamilyI;Thermosynechococcus;Thermosynechococcus	0	0.00141585	0	0.000433467	0.00065436	0.00228244	0	0.00139218	0	0	0	0	0.000494183	0	0	0.000787693	0	0	0.000836901	0.000513579	0.00423813	0	0.00684934	0	0.00487864	0	0.000945765	0.00186456	0.00187896	0.000523675	0.00135849	0.00103972	0.00384624	0.000752525	0.00225499	0.00379997	0.00440932	0.00426287	0.00122445	0.000644255	0.00112976	0
Bacteria;Cyanobacteria;Cyanobacteria;SubsectionI;FamilyI;Woronichinia;Woronichinia	0	0	0	0.000433467	0	0	0.00104653	0	0	0	0.000526657	0	0	0	0	0	0	0.00211173	0	0	0	0	0	0	0	0	0.000472883	0	0	0.000523675	0	0	0	0	0.000751665	0	0	0	0.00122445	0	0	0.000847752
Bacteria;Cyanobacteria;Cyanobacteria;SubsectionII;FamilyI;Stanieria;Stanieria	0.0115562	0.00141585	0.00385917	0.00606854	0.00785232	0.00152163	0.00418611	0.00417653	0	0.00088717	0.00105331	0.00117995	0.00197673	0.00277357	0	0.000787693	0.00157991	0.00211173	0.00209225	0.00410863	0.00211906	0	0.00128425	0	0	0	0.00945765	0.0102551	0.000939479	0.0062841	0.00271699	0.00103972	0.00042736	0.00451515	0.00375832	0.00227998	0.00220466	0.00170515	0	0.00193277	0.000564879	0.000847752
Bacteria;Cyanobacteria;Cyanobacteria;SubsectionII;FamilyI;Xenococcus;Xenococcus	0.00144452	0	0	0.00606854	0.00458052	0.00228244	0.0073257	0.00278435	0.00424238	0.00443585	0.00263328	0.0117995	0.000494183	0.000924522	0	0.000787693	0.00263319	0.00105587	0.00125535	0.00308147	0.00635719	0.00223744	0.00342467	0.00252528	0.00365898	0.00330609	0.00378306	0	0.00375792	0.00261838	0.00135849	0.00363901	0.00341888	0.0030101	0.00450999	0.000759994	0.00440932	0.00255772	0.00244891	0.00322128	0.000564879	0.0016955
Bacteria;Cyanobacteria;Cyanobacteria;SubsectionII;FamilyII;ChroococcidiopsisI;ChroococcidiopsisI	0.00288905	0.00141585	0	0.000433467	0.00196308	0.0053257	0.00209306	0.00139218	0.00141413	0.00088717	0	0	0.00395347	0.000924522	0.00320033	0.00472616	0.00789956	0.0063352	0.00209225	0.00616295	0.00423813	0.00111872	0.00684934	0.00126264	0.00121966	0.00247956	0.0028373	0.00279684	0	0.00523675	0.00135849	0.00675816	0	0.00150505	0.00450999	0.00227998	0.00551165	0.00682058	0	0.00128851	0.0028244	0.00508651
Bacteria;Cyanobacteria;Cyanobacteria;SubsectionII;FamilyII;Pleurocapsa;Pleurocapsa	0.00722262	0.00141585	0	0.00346774	0.00458052	0.00989059	0.0136049	0.00696088	0.00282825	0.00177434	0.00315994	0.00353986	0.00741275	0.00184904	0.00560058	0.00236308	0.00368646	0.0031676	0.0033476	0.0025679	0.0077699	0.00447487	0.00385276	0.0101011	0.00975729	0.00826521	0.00425594	0.0186456	0.00375792	0.0115209	0.0122264	0.00987731	0.00555567	0.0180606	0.011275	0.00759994	0.00881863	0.0136412	0.00489782	0.00515404	0.0028244	0.00847752
Bacteria;Cyanobacteria;Cyanobacteria;SubsectionII;SubgroupII;Chroococcidiopsis;Chroococcidiopsis	0	0	0	0	0.00065436	0.000760815	0.00104653	0	0	0	0	0	0.000494183	0	0	0	0.00105327	0	0.00125535	0	0	0	0.00128425	0.00252528	0.00121966	0	0	0	0	0.00104735	0	0	0	0.000752525	0.000751665	0	0	0.00341029	0	0	0.00112976	0.000847752
Bacteria;Cyanobacteria;Cyanobacteria;SubsectionIII;FamilyI;AnabaenaI;AnabaenaI	0	0	0	0.000433467	0	0	0	0	0	0	0	0	0	0	0	0	0.000526637	0	0	0	0	0	0	0	0	0	0	0	0	0	0	0	0	0	0	0	0	0	0	0	0	0
Bacteria;Cyanobacteria;Cyanobacteria;SubsectionIII;FamilyI;Arthronema;Arthronema	0.00144452	0	0.00128639	0.0013004	0	0.00380407	0.00313959	0.00417653	0	0	0	0	0	0.000924522	0	0.00157539	0	0	0	0.00308147	0.00211906	0.00335616	0.00171234	0.00252528	0	0.000826521	0.00567459	0.0102551	0	0.0020947	0	0.00259929	0.00042736	0	0.000751665	0.000759994	0	0	0	0	0.000564879	0.00254326
Bacteria;Cyanobacteria;Cyanobacteria;SubsectionIII;FamilyI;Arthrospira;Arthrospira	0.0101117	0.00849509	0.00257278	0.0112701	0.444965	0.283784	2.58388	1.31282	0.0353532	0.0150819	0.0389726	0.0053098	0.0424998	0.0110943	0.00240025	0.122092	0.133766	0.15838	0.0410081	0.108365	0.0649846	0.196894	0.0188357	0.035354	0.0268325	0.00247956	0.0392493	0.105348	0.0291238	0.0570806	0	0.0218341	0.00042736	0.0060202	0.294653	0.194558	0.753993	0.242131	0.0526516	0.00193277	0.0525338	0.0584949
Bacteria;Cyanobacteria;Cyanobacteria;SubsectionIII;FamilyI;Crinalium;Crinalium	0	0	0.00128639	0	0	0	0	0	0	0	0	0	0	0.000924522	0	0	0	0	0	0	0	0	0.000428084	0	0	0	0	0	0	0.000523675	0	0	0	0	0	0	0	0	0	0	0	0
Bacteria;Cyanobacteria;Cyanobacteria;SubsectionIII;FamilyI;cyanobacterium_62-2;cyanobacterium_62-2	0	0	0	0	0.00065436	0	0	0	0	0	0	0	0	0	0	0	0	0	0	0	0	0	0	0	0	0	0	0	0	0	0	0	0	0.000752525	0	0	0	0	0	0	0	0.000847752
Bacteria;Cyanobacteria;Cyanobacteria;SubsectionIII;FamilyI;Euhalothece;Euhalothece	0	0	0	0	0	0	0	0	0	0	0	0	0	0	0	0	0	0	0	0	0	0	0	0	0	0	0	0	0	0	0	0.000519859	0	0	0.000751665	0	0	0	0	0	0	0
Bacteria;Cyanobacteria;Cyanobacteria;SubsectionIII;FamilyI;filamentous_cyanobacterium_ESFC-1;filamentous_cyanobacterium_ESFC-1	0.00144452	0	0	0.00216734	0.00065436	0.000760815	0.00209306	0	0.00141413	0	0	0.00117995	0.000988367	0	0	0	0	0	0	0	0	0	0	0.00126264	0	0	0	0	0	0.000523675	0.00135849	0.00155958	0.000854719	0.00376262	0	0.00151999	0.00551165	0.000852573	0.00122445	0	0.000564879	0.000847752
Bacteria;Cyanobacteria;Cyanobacteria;SubsectionIII;FamilyI;filamentous_cyanobacterium_GSL035;filamentous_cyanobacterium_GSL035	0	0	0	0.000866934	0	0	0.00209306	0	0.00141413	0	0	0.000589977	0.000988367	0.000924522	0.000800083	0.00157539	0.000526637	0.00211173	0.00125535	0.00154074	0.000706354	0	0.00214042	0	0	0	0.000472883	0.00186456	0.000939479	0.00104735	0.00135849	0.00155958	0.000854719	0	0.00300666	0.000759994	0.00220466	0.000852573	0	0.000644255	0	0
Bacteria;Cyanobacteria;Cyanobacteria;SubsectionIII;FamilyI;Geitlerinema;Geitlerinema	0	0	0	0.00216734	0	0	0.00209306	0	0	0.00088717	0.000526657	0	0	0	0	0	0	0	0	0	0.000706354	0.00111872	0	0.00126264	0	0	0.000945765	0	0	0.00104735	0	0.000519859	0	0	0	0.000759994	0.00110233	0.000852573	0.00122445	0	0.00225952	0
Bacteria;Cyanobacteria;Cyanobacteria;SubsectionIII;FamilyI;Halomicronema;Halomicronema	0.00866714	0.00991094	0.00385917	0.00520161	0.0143959	0.0167379	0.0136049	0.0194905	0.00989889	0.00354868	0.00789985	0.00353986	0.00543602	0.00277357	0.00400042	0.00630154	0.00105327	0.00105587	0.00376605	0.0123259	0.0105953	0.00783103	0.0119864	0.00757585	0.00975729	0.00247956	0.0189153	0.0214424	0.045095	0.0162339	0.00271699	0.00831774	0.00256416	0.00225757	0.0466032	0.0250798	0.0352745	0.0417761	0.0232646	0.00128851	0.018641	0.0211938
Bacteria;Cyanobacteria;Cyanobacteria;SubsectionIII;FamilyI;Hydrocoleum;Hydrocoleum	0	0	0	0	0	0	0.00104653	0	0	0	0	0.000589977	0	0	0	0	0	0	0	0	0	0	0	0	0	0	0	0	0	0	0	0	0	0	0	0	0.00110233	0	0	0	0	0.000847752
Bacteria;Cyanobacteria;Cyanobacteria;SubsectionIII;FamilyI;Leptolyngbya;Leptolyngbya	0.0361131	0.0368121	0.0180094	0.0273084	0.0418791	0.032715	0.0408146	0.0306279	0.0155554	0.0230664	0.0173797	0.0283189	0.0217441	0.00554713	0.00880092	0.0275693	0.0468707	0.0348436	0.0364052	0.0241382	0.0162462	0.0302054	0.0500858	0.0340913	0.0536651	0.0181835	0.0718781	0.096957	0.0300633	0.0785513	0.0285283	0.0525057	0.0205133	0.0135454	0.0631399	0.0873993	0.104721	0.0784367	0.160404	0.0193277	0.0570528	0.0864707
Bacteria;Cyanobacteria;Cyanobacteria;SubsectionIII;FamilyI;Limnothrix;Limnothrix	0.00144452	0.00424755	0.00900472	0.00476814	0.00261744	0.0053257	0.0115118	0.0111374	0.00282825	0.00975887	0.00579322	0.00235991	0.00148255	0	0.00400042	0.00787693	0.0084262	0.0031676	0.0058583	0.00102716	0.00494448	0.0100685	0.00342467	0.00378793	0.00243932	0.00330609	0.00472883	0.00559368	0.00375792	0.00366573	0.00407548	0.00519859	0.00299152	0.00225757	0.00901998	0.00835993	0.00551165	0.0110834	0	0.00257702	0.00790831	0.00508651
Bacteria;Cyanobacteria;Cyanobacteria;SubsectionIII;FamilyI;Lyngbya;Lyngbya	0.0173343	0.028317	0.0141503	0.0238407	0.142651	0.0844505	0.574544	0.392594	0.0325249	0.0204049	0.0637255	0.0141595	0.0138371	0.00184904	0.0048005	0.048837	0.0489773	0.0496257	0.0196672	0.0323555	0.0211906	0.0816664	0.0351029	0.0101011	0.0158556	0.00578565	0.024117	0.0699209	0.0140922	0.0167576	0.00135849	0.00935745	0.00555567	0.00526767	0.0751665	0.0387597	0.122359	0.0673533	0.0330603	0.00966383	0.0254196	0.0288236
Bacteria;Cyanobacteria;Cyanobacteria;SubsectionIII;FamilyI;Microcoleus;Microcoleus	0.00144452	0	0.00257278	0.0039012	0.0582381	0.041084	0.164305	0.103021	0.00141413	0.00088717	0.00157997	0.000589977	0.00345928	0.000924522	0	0	0.00157991	0.00105587	0	0.0246518	0.045913	0.0604108	0.0650688	0	0.00121966	0	0.00378306	0.00932279	0.00563687	0.0041894	0.00135849	0.00207943	0.00042736	0.000752525	0.0796765	0.0501596	0.0959026	0.052007	0.00612227	0.00128851	0.0124273	0.0364533
Bacteria;Cyanobacteria;Cyanobacteria;SubsectionIII;FamilyI;Nodosilinea;Nodosilinea	0.00144452	0.00141585	0.00385917	0.0026008	0.00458052	0.00684733	0.00523264	0.00835306	0.00282825	0.00177434	0.00157997	0.00471982	0.00494183	0.00184904	0.000800083	0.000787693	0	0	0.00209225	0.00308147	0.00353177	0.00223744	0.00727743	0.00252528	0	0	0.0028373	0.00186456	0.00375792	0.00261838	0.00543397	0.00103972	0.00256416	0.00451515	0.00601332	0.00379997	0.00440932	0.00852573	0.00367336	0.00257702	0.00338928	0.000847752
Bacteria;Cyanobacteria;Cyanobacteria;SubsectionIII;FamilyI;Oscillatoria;Oscillatoria	0.0187788	0.0509706	0.0746105	0.0294758	0.275486	0.0654301	0.436402	0.154532	0.135756	0.0275023	0.0210663	0.0985262	0.0583136	0.0231131	0.0368038	0.0133908	0.0131659	0.0242849	0.0192487	2.21815	5.14862	4.98277	10.8275	0.0303034	0.0500061	0.0173569	0.0269543	0.096957	0.0385186	0.0534149	0.0285283	0.0571844	0.0235048	0.0361212	4.02592	3.40477	1.81554	2.66855	0.988135	0.025126	1.17608	3.25028
Bacteria;Cyanobacteria;Cyanobacteria;SubsectionIII;FamilyI;Oscillatoriales;Oscillatoriales	0	0	0	0	0.00065436	0	0.00104653	0	0	0.00088717	0	0	0.000988367	0	0	0	0.000526637	0	0	0	0	0	0	0	0	0	0	0	0	0	0	0	0	0	0	0	0.00551165	0	0.00122445	0.000644255	0.00112976	0
Bacteria;Cyanobacteria;Cyanobacteria;SubsectionIII;FamilyI;Phormidiaceae;Phormidiaceae	0	0	0	0	0	0	0.00418611	0	0	0	0	0	0	0	0	0	0	0	0	0	0	0	0	0	0	0	0	0	0	0	0	0	0	0	0.000751665	0	0	0	0	0	0	0
Bacteria;Cyanobacteria;Cyanobacteria;SubsectionIII;FamilyI;Phormidium;Phormidium	0.147341	0.210962	0.144076	0.1088	0.328489	0.333237	0.465705	0.498399	0.108888	0.0904913	0.087425	0.0507381	0.257964	0.101697	0.0728076	0.0937355	0.101114	0.0739106	0.0803425	0.199782	0.306558	0.26178	0.227313	0.088385	0.109769	0.0768665	0.21989	0.352402	0.132467	0.178573	0.09917	0.121647	0.0611124	0.118899	0.487831	0.330597	0.284401	0.532858	0.192239	0.0670025	0.262104	0.333167
Bacteria;Cyanobacteria;Cyanobacteria;SubsectionIII;FamilyI;Planktothricoides;Planktothricoides	0.0404466	0.018406	0.0102911	0.0359778	0.602666	0.394102	0.98269	0.282612	0.0339391	0.036374	0.0437125	0.00884966	1.24089	0.264413	0.148015	0.0118154	0.023172	0.0253408	0.00543985	0.0837134	0.0317859	0.0771916	0.0530824	0.0277781	0.0219539	0.00578565	0.05249	0.319772	0.0197291	0.041894	0.283925	0.0270326	0.0401718	0.279939	0.736632	0.421037	0.382508	1.14586	0.0906097	0.132072	0.223127	0.210243
Bacteria;Cyanobacteria;Cyanobacteria;SubsectionIII;FamilyI;Planktothrix;Planktothrix	0	0.00141585	0.00128639	0.000433467	0	0	0.00313959	0	0	0	0.000526657	0	0.00197673	0	0	0	0.00263319	0.00105587	0.00125535	0.000513579	0	0.00223744	0.000428084	0.00126264	0.00365898	0.00247956	0.000472883	0.000932279	0	0	0	0.00207943	0	0.000752525	0.00150333	0.000759994	0.0077163	0.00341029	0	0	0.000564879	0.000847752
Bacteria;Cyanobacteria;Cyanobacteria;SubsectionIII;FamilyI;Prochlorothrix;Prochlorothrix	0.00144452	0	0	0	0.00130872	0.00228244	0.00209306	0	0.00141413	0	0.000526657	0	0	0	0	0	0	0	0	0	0	0	0	0.00126264	0	0	0	0.000932279	0	0.00104735	0.00135849	0.000519859	0	0	0	0	0	0	0	0.00128851	0.000564879	0
Bacteria;Cyanobacteria;Cyanobacteria;SubsectionIII;FamilyI;Pseudanabaena;Pseudanabaena	0.00577809	0.0028317	0.00128639	0.00216734	0.00392616	0.00228244	0.00418611	0.00417653	0.00424238	0.00443585	0.00421325	0.00884966	0.000494183	0	0	0.00157539	0.00157991	0	0.00125535	0.00154074	0.000706354	0	0.00214042	0.00126264	0	0	0.000472883	0.000932279	0.00187896	0.0020947	0	0.00155958	0.00042736	0.0030101	0.00375832	0.00303998	0.00110233	0.00426287	0	0.00193277	0.00225952	0.000847752
Bacteria;Cyanobacteria;Cyanobacteria;SubsectionIII;FamilyI;Rubidibacter;Rubidibacter	0	0	0	0.0013004	0.0032718	0.00152163	0.0073257	0.00278435	0	0.00088717	0.00210663	0.000589977	0.00642438	0.000924522	0.000800083	0.000787693	0.000526637	0	0.00041845	0.00410863	0.0169525	0.00671231	0.0346748	0	0	0.000826521	0.000945765	0.00372912	0.000939479	0	0.00271699	0	0	0.000752525	0.0263083	0.0174799	0.0231489	0.0196092	0.00367336	0.00128851	0.00960295	0.0194983
Bacteria;Cyanobacteria;Cyanobacteria;SubsectionIII;FamilyI;Schizothrix;Schizothrix	0	0	0	0	0	0	0.00104653	0	0	0	0	0	0	0	0	0	0	0	0	0	0	0	0.000428084	0	0	0	0	0.00186456	0	0	0	0.00103972	0	0	0	0	0.00110233	0	0	0	0	0
Bacteria;Cyanobacteria;Cyanobacteria;SubsectionIII;FamilyI;Spirulina;Spirulina	0.00144452	0.00424755	0.00900472	0.00346774	0.00916104	0.00912978	0.0188375	0.00835306	0.00282825	0.00354868	0.00315994	0.00235991	0.00642438	0.00462261	0.00560058	0.00393847	0.00947947	0.0063352	0.0033476	0.00513579	0.00635719	0.00894975	0.00941785	0.0088385	0.00853763	0.00661217	0.0113492	0.0363589	0.0112737	0.00785513	0.00135849	0.00467873	0.00470096	0.00827777	0.0105233	0.00607995	0.0220466	0.00767316	0.0146935	0.00128851	0.00790831	0.0398444
Bacteria;Cyanobacteria;Cyanobacteria;SubsectionIII;FamilyI;Symploca;Symploca	0	0.00141585	0.00257278	0.00216734	0.0117785	0.00228244	0.0544195	0.047334	0.00424238	0.00088717	0.000526657	0.00176993	0.000988367	0	0.00240025	0	0.000526637	0	0.000836901	0.0169481	0.0275478	0.0346803	0.0535105	0	0	0	0.00945765	0.0139842	0.00469739	0.00942616	0.00271699	0.000519859	0.00128208	0.00150505	0.0338249	0.0341997	0.00992096	0.0264298	0.00612227	0.000644255	0.0101678	0.0279758
Bacteria;Cyanobacteria;Cyanobacteria;SubsectionIII;FamilyI;Trichocoleus;Trichocoleus	0	0	0	0	0.00392616	0.00304326	0.00418611	0.0055687	0.00141413	0	0.000526657	0	0.000494183	0.000924522	0	0	0.000526637	0	0	0.000513579	0.000706354	0	0.00171234	0.00126264	0	0	0	0.0046614	0	0	0	0	0	0	0.00601332	0.00379997	0.00220466	0.0170515	0	0	0.00564879	0.0016955
Bacteria;Cyanobacteria;Cyanobacteria;SubsectionIII;FamilyI;Trichodesmium;Trichodesmium	0	0	0	0	0.00392616	0.00228244	0.0073257	0.0139218	0	0	0	0	0.00148255	0	0.000800083	0	0.000526637	0.00105587	0	0.000513579	0	0.00111872	0.00171234	0.00252528	0.00365898	0	0.000945765	0	0.00187896	0.000523675	0.00135849	0.00363901	0.00042736	0	0.01353	0.00911993	0.0143303	0.00596801	0.013469	0	0.00564879	0.00847752
Bacteria;Cyanobacteria;Cyanobacteria;SubsectionIII;FamilyI;Tychonema;Tychonema	0	0	0	0.000433467	0	0	0	0	0	0	0	0	0	0	0	0	0	0	0	0	0	0	0.000428084	0	0	0	0	0	0	0	0	0.000519859	0	0	0	0	0	0	0	0	0	0
Bacteria;Cyanobacteria;Cyanobacteria;SubsectionIV;FamilyI;Anabaena;Anabaena	0.00288905	0.0028317	0	0.00173387	0.00392616	0.00684733	0.00837223	0.00278435	0.00282825	0	0	0.00412984	0.000494183	0	0	0.00236308	0.00105327	0.00105587	0.0016738	0.00410863	0.00565083	0.00223744	0.00214042	0.00252528	0	0	0.0028373	0.00186456	0.00187896	0.00314205	0	0.000519859	0	0.00150505	0.00826831	0.00303998	0.00330699	0.00341029	0	0.00193277	0.00338928	0.00339101
Bacteria;Cyanobacteria;Cyanobacteria;SubsectionIV;FamilyI;Anabaenopsis;Anabaenopsis	0	0	0	0	0	0	0.00209306	0	0	0	0	0	0	0	0	0	0	0	0	0	0	0	0	0	0	0	0.000472883	0.00279684	0	0	0	0	0	0	0.000751665	0	0	0	0	0	0	0
Bacteria;Cyanobacteria;Cyanobacteria;SubsectionIV;FamilyI;Aphanizomenon;Aphanizomenon	0.00288905	0	0.00128639	0	0.00065436	0.00152163	0.00104653	0.00278435	0.00141413	0.00088717	0.000526657	0	0	0	0	0	0.00157991	0.00211173	0	0.000513579	0	0	0.00171234	0	0	0	0.000945765	0.00186456	0.000939479	0.0020947	0.00135849	0	0.00042736	0.000752525	0.00225499	0.00227998	0.00330699	0.00170515	0.00122445	0.00193277	0.00112976	0.000847752
Bacteria;Cyanobacteria;Cyanobacteria;SubsectionIV;FamilyI;Calothrix;Calothrix	0	0	0	0	0	0	0	0	0	0	0.000526657	0	0	0	0	0	0	0	0	0	0.000706354	0	0	0	0	0	0	0	0	0	0	0	0	0	0	0	0	0	0	0	0	0
Bacteria;Cyanobacteria;Cyanobacteria;SubsectionIV;FamilyI;Camptylonemopsis;Camptylonemopsis	0	0	0	0	0	0	0	0	0	0	0	0	0	0	0	0	0	0	0	0	0	0	0	0	0	0	0	0	0	0	0	0	0	0	0	0.000759994	0	0	0	0	0.000564879	0
Bacteria;Cyanobacteria;Cyanobacteria;SubsectionIV;FamilyI;Cylindrospermosis;Cylindrospermosis	0	0	0	0	0	0.000760815	0	0.00139218	0	0	0.000526657	0	0	0	0	0	0	0	0	0	0	0	0	0	0	0	0.000945765	0.000932279	0	0.000523675	0	0	0	0	0.000751665	0	0.00110233	0	0	0	0	0
Bacteria;Cyanobacteria;Cyanobacteria;SubsectionIV;FamilyI;Cylindrospermum;Cylindrospermum	0	0	0	0	0	0	0.00209306	0	0	0	0.000526657	0	0	0	0	0	0.000526637	0	0	0	0	0	0.000428084	0	0	0	0	0	0	0	0	0	0	0	0	0	0	0.000852573	0	0	0	0.000847752
Bacteria;Cyanobacteria;Cyanobacteria;SubsectionIV;FamilyI;Dolichospermum;Dolichospermum	0	0	0	0	0.00065436	0	0.00104653	0	0	0	0	0.000589977	0.000494183	0	0.000800083	0.000787693	0	0	0	0.00154074	0.00141271	0	0	0	0	0	0.000472883	0	0	0.000523675	0	0	0.00042736	0.000752525	0.00150333	0.000759994	0.00110233	0.000852573	0.00122445	0	0.00169464	0.0016955
Bacteria;Cyanobacteria;Cyanobacteria;SubsectionIV;FamilyI;Hydrocoryne;Hydrocoryne	0	0	0	0	0	0	0	0	0	0	0	0	0	0	0	0	0	0	0	0	0	0	0	0	0	0	0	0	0	0	0	0.000519859	0	0	0	0	0	0	0	0	0	0
Bacteria;Cyanobacteria;Cyanobacteria;SubsectionIV;FamilyI;Nodularia;Nodularia	0	0	0	0	0	0.00152163	0	0.00417653	0	0	0.00105331	0	0.000494183	0	0	0.000787693	0	0	0	0.00205432	0.000706354	0	0.000856168	0	0	0	0.00189153	0.00186456	0	0	0	0.000519859	0	0	0.00225499	0	0	0	0.00122445	0	0.00395415	0.010173
Bacteria;Cyanobacteria;Cyanobacteria;SubsectionIV;FamilyI;Nostoc;Nostoc	0	0	0.00257278	0.00216734	0.00458052	0.00304326	0.00418611	0.00974523	0.00141413	0.00177434	0	0.00176993	0.00247092	0	0	0.00315077	0.00157991	0.0031676	0.0033476	0.00513579	0.00423813	0.00559359	0.00299659	0.00252528	0.00121966	0.000826521	0.00472883	0.0046614	0	0.0020947	0	0.00207943	0.00128208	0.00376262	0.00676498	0.00531996	0.00440932	0.0093783	0.00122445	0.000644255	0.0028244	0.0016955
Bacteria;Cyanobacteria;Cyanobacteria;SubsectionIV;FamilyI;Nostocaceae;Nostocaceae	0	0	0	0	0	0	0	0	0	0	0	0	0	0	0	0	0	0	0	0	0	0	0	0	0	0	0.000472883	0	0	0	0	0	0	0	0	0	0	0	0.00122445	0	0	0
Bacteria;Cyanobacteria;Cyanobacteria;SubsectionIV;FamilyI;Scytonema;Scytonema	0.00144452	0.00141585	0.00257278	0.000433467	0.0032718	0.00304326	0.00523264	0.00835306	0	0.00088717	0.000526657	0.000589977	0.000988367	0	0	0.000787693	0.00210655	0.00105587	0.00041845	0.00102716	0.00282542	0.00111872	0.00171234	0.00126264	0.00243932	0.000826521	0.00993053	0.0102551	0.00187896	0.00261838	0	0.000519859	0	0.000752525	0.00300666	0.00303998	0.00110233	0.00511544	0	0	0.00169464	0.000847752
Bacteria;Cyanobacteria;Cyanobacteria;SubsectionIV;FamilyI;Sphaerospermopsis;Sphaerospermopsis	0	0	0.00128639	0	0.00065436	0	0	0	0	0	0.000526657	0	0.000494183	0	0	0	0	0	0	0	0	0	0.000428084	0	0	0	0.00141865	0.00186456	0	0.00261838	0	0	0	0	0.000751665	0	0	0	0	0	0	0
Bacteria;Cyanobacteria;Cyanobacteria;SubsectionIV;FamilyI;Tolypothrix;Tolypothrix	0	0	0	0.0013004	0	0	0.00104653	0	0	0	0	0	0	0	0	0	0	0	0	0.00102716	0.00141271	0	0	0	0	0	0.00141865	0	0	0.00104735	0	0	0	0	0	0	0.00110233	0	0	0	0	0
Bacteria;Cyanobacteria;Cyanobacteria;SubsectionIV;FamilyI;Trichormus;Trichormus	0	0	0	0	0	0	0	0	0	0	0	0	0	0	0	0	0	0	0	0	0	0	0	0	0	0	0	0	0	0.000523675	0	0.000519859	0	0	0	0	0	0	0	0	0	0
Bacteria;Cyanobacteria;Cyanobacteria;SubsectionIV;FamilyII;CalothrixI;CalothrixI	0.00144452	0.00141585	0.00128639	0.000433467	0.00196308	0.000760815	0.00209306	0	0	0	0.00105331	0	0.00148255	0	0	0	0.00579301	0	0.000836901	0.00154074	0.000706354	0.00111872	0.00214042	0.00631321	0.00365898	0.00165304	0.008039	0.00839051	0.00469739	0.00523675	0.00543397	0.00363901	0.00128208	0.00978282	0.00225499	0.00303998	0.00220466	0.00255772	0.00734673	0.00386553	0.00169464	0.00932527
Bacteria;Cyanobacteria;Cyanobacteria;SubsectionIV;FamilyII;Rivularia;Rivularia	0	0	0.00128639	0	0.00196308	0.000760815	0.00418611	0.00835306	0.00282825	0	0.00105331	0	0.000494183	0.000924522	0.000800083	0.000787693	0.000526637	0	0	0	0.00141271	0.00111872	0.000428084	0	0.00121966	0	0.00141865	0.00279684	0.00281844	0.0020947	0.00135849	0	0	0.00150505	0.00225499	0.00151999	0	0.000852573	0.00122445	0.000644255	0.000564879	0
Bacteria;Cyanobacteria;Cyanobacteria;SubsectionV;FamilyI;Chlorogloeopsis;Chlorogloeopsis	0	0	0	0	0	0	0	0.00139218	0	0	0	0	0	0	0	0	0	0	0	0.00102716	0	0	0	0	0	0	0.000472883	0.000932279	0	0	0	0.000519859	0	0	0	0	0	0.000852573	0	0	0.000564879	0.000847752
Bacteria;Cyanobacteria;Cyanobacteria;SubsectionV;FamilyI;Fischerella;Fischerella	0	0	0	0	0	0.000760815	0	0	0	0	0	0	0.00148255	0	0	0	0.000526637	0	0	0	0	0	0.000428084	0	0.00121966	0	0	0	0.000939479	0	0	0	0.00042736	0	0	0	0	0	0	0	0	0
Bacteria;Cyanobacteria;Cyanobacteria;SubsectionV;FamilyI;Hapalosiphon;Hapalosiphon	0	0	0	0	0	0	0	0	0	0	0	0	0	0	0	0	0	0	0.00041845	0	0	0	0	0	0	0	0	0	0	0	0	0.00103972	0	0	0	0	0	0	0	0	0	0
Bacteria;Cyanobacteria;Cyanobacteria;SubsectionV;FamilyI;Stigonema;Stigonema	0.00144452	0.00141585	0	0	0.00065436	0	0.00104653	0	0	0	0.000526657	0	0.000988367	0.000924522	0.000800083	0	0	0	0	0	0.000706354	0.00223744	0.000856168	0	0	0	0.000472883	0	0.000939479	0.00104735	0	0.000519859	0	0.000752525	0	0.000759994	0	0	0	0	0.000564879	0.000847752
Bacteria;Deferribacteres;Deferribacteres;Deferribacterales;Deferribacteraceae;Calditerrivibrio;Calditerrivibrio	0	0	0.00128639	0	0	0.00152163	0	0	0	0	0	0.000589977	0	0	0	0	0	0	0.00041845	0.000513579	0	0	0.00128425	0	0	0	0	0	0	0.000523675	0	0	0.000854719	0	0	0	0	0.00170515	0	0.000644255	0	0
Bacteria;Deferribacteres;Deferribacteres;Deferribacterales;Deferribacteraceae;Deferribacter;Deferribacter	0.00722262	0.00991094	0.00514555	0.0121371	0.0104698	0.0243461	0.0115118	0.00417653	0.00424238	0.00975887	0.0126398	0.0141595	0.00741275	0.00647165	0.00560058	0.00551385	0.00684629	0.0031676	0.0058583	0.0123259	0.00847625	0.0100685	0.015411	0.00126264	0.00487864	0.000826521	0.00662036	0.00652595	0.00469739	0.00890248	0.00543397	0.00259929	0.00470096	0.0060202	0.011275	0.00455996	0.00440932	0.011936	0.00367336	0.00128851	0.00734343	0.00508651
Bacteria;Deferribacteres;Deferribacteres;Deferribacterales;Deferribacteraceae;Denitrovibrio;Denitrovibrio	0.00288905	0.0028317	0.00385917	0.0164718	0.0287919	0.0281502	0.0156979	0.0208826	0.00282825	0.00354868	0.00210663	0.0112096	0.00345928	0.00462261	0.00800083	0.00157539	0.000526637	0.00527933	0	0.0159209	0.0310796	0.00671231	0.0239727	0.00126264	0	0.000826521	0.00331018	0.00279684	0.00845531	0.0109972	0.00815096	0.000519859	0.0021368	0.00978282	0.0195433	0.00227998	0.00220466	0.0102309	0.00244891	0	0.0028244	0.00339101
Bacteria;Deferribacteres;Deferribacteres;Deferribacterales;Deferribacteraceae;Flexistipes;Flexistipes	0.00288905	0.00141585	0	0	0.00196308	0.000760815	0	0	0.00141413	0	0.00157997	0.00117995	0	0.000924522	0.00160017	0	0.000526637	0	0	0.00102716	0	0.00111872	0.000428084	0.00126264	0	0	0.000945765	0.000932279	0.00281844	0.00261838	0.00407548	0	0.00042736	0	0.00300666	0	0.00110233	0.00170515	0.00122445	0	0.000564879	0.000847752
Bacteria;Deferribacteres;Deferribacteres;Deferribacterales;Deferribacteraceae;Geovibrio;Geovibrio	0.0101117	0.00141585	0	0.0299092	0.0425334	0.0258677	0.0125583	0.00974523	0.00707064	0.00354868	0.00210663	0.0100296	0.0113662	0.00184904	0.00880092	0.00157539	0.000526637	0.00211173	0.0016738	0.0128395	0.0176589	0.00783103	0.030394	0	0	0	0.00709324	0.0195779	0.00845531	0.0329915	0.00271699	0.00311915	0.00128208	0.000752525	0.0300666	0.00227998	0.00110233	0.0196092	0.00734673	0.00128851	0.00169464	0.00508651
Bacteria;Deferribacteres;Deferribacteres;Deferribacterales;Deferribacteraceae;Mucispirillum;Mucispirillum	0.00144452	0	0	0	0	0	0	0	0	0	0	0	0	0	0.000800083	0	0	0	0	0	0	0	0	0	0	0.000826521	0	0	0	0	0	0	0	0	0	0	0	0.000852573	0	0	0	0
Bacteria;Deferribacteres;Deferribacteres;Deferribacterales;Family_Incertae_Sedis;Caldithrix;Caldithrix	0.940385	0.60032	0.603316	1.17123	1.09933	1.3223	0.749315	0.751775	1.1115	1.29616	1.59156	1.76344	1.65156	1.0558	0.971301	0.822352	0.824714	0.862642	1.40892	1.4673	1.0899	1.25296	1.79025	1.04926	0.990365	0.705849	1.00629	1.00873	1.45149	1.01907	1.56634	1.00697	1.27652	1.46968	1.14554	1.61043	1.44405	1.31978	1.12405	1.52237	1.42745	1.04019
Bacteria;Deinococcus-Thermus;Deinococci;Deinococcales;Deinococcaceae;Deinococcus;Deinococcus	0	0.00141585	0.00128639	0.000433467	0.00065436	0	0.00523264	0	0.00141413	0	0.00263328	0.00294989	0.00543602	0.00184904	0	0.0149662	0.00315982	0	0.00125535	0	0.00211906	0	0.00128425	0.00126264	0.00243932	0.00165304	0.000472883	0	0	0.0020947	0.00135849	0.000519859	0.00128208	0	0.00225499	0	0	0.00255772	0.00122445	0.000644255	0	0.000847752
Bacteria;Deinococcus-Thermus;Deinococci;Deinococcales;Trueperaceae;Truepera;Truepera	0.0158898	0.0056634	0.00514555	0.0186391	0.00458052	0.00228244	0.00627917	0.0055687	0.00848476	0.00354868	0.00631988	0.0306788	0.000494183	0.00369809	0.00160017	0.00866462	0.00368646	0.0063352	0.00209225	0.0102716	0.00565083	0.0123059	0.00941785	0.0088385	0.00365898	0.00330609	0.000945765	0.00186456	0.00845531	0.00942616	0.00135849	0.00311915	0.00170944	0	0.000751665	0.000759994	0.00110233	0.00341029	0.00122445	0.00322128	0.00112976	0.0016955
Bacteria;Deinococcus-Thermus;Deinococci;Thermales;Thermaceae;Marinithermus;Marinithermus	0	0	0	0	0	0	0	0	0	0	0	0	0	0	0	0	0	0	0	0	0	0	0	0	0	0	0	0	0	0	0	0	0	0.000752525	0	0	0	0	0	0	0	0
Bacteria;Deinococcus-Thermus;Deinococci;Thermales;Thermaceae;Meiothermus;Meiothermus	0.00144452	0.00141585	0	0.000866934	0	0	0	0	0	0	0	0.00117995	0.000494183	0.000924522	0	0	0.000526637	0	0	0.000513579	0	0	0	0	0	0	0	0	0	0	0.00135849	0	0.00042736	0.000752525	0	0	0	0	0	0	0	0
Bacteria;Deinococcus-Thermus;Deinococci;Thermales;Thermaceae;Oceanithermus;Oceanithermus	0	0	0	0.000866934	0	0	0	0	0	0	0	0	0	0	0	0.000787693	0	0	0.00041845	0	0	0	0.000428084	0	0	0	0	0	0	0	0	0	0	0	0	0.000759994	0	0	0	0	0	0
Bacteria;Deinococcus-Thermus;Deinococci;Thermales;Thermaceae;Thermus;Thermus	0	0	0	0.000433467	0	0	0	0	0	0	0	0	0.000494183	0.000924522	0	0	0	0.00211173	0	0	0.000706354	0	0	0	0.00121966	0	0	0	0	0.000523675	0	0.000519859	0.000854719	0	0.000751665	0	0	0	0	0	0	0
Bacteria;Deinococcus-Thermus;Deinococci;Thermales;Thermaceae;Vulcanithermus;Vulcanithermus	0	0	0	0.000433467	0	0.000760815	0	0	0	0	0.000526657	0	0.000494183	0.000924522	0	0	0	0	0.00041845	0	0	0	0	0	0	0	0	0	0	0	0	0	0	0	0	0	0	0	0	0	0	0.000847752
Bacteria;Dictyoglomi;Dictyoglomia;Dictyoglomales;Dictyoglomaceae;Dictyoglomus;Dictyoglomus	0.0260014	0.0254853	0.0192958	0.0342439	0.0150503	0.0251069	0.0303493	0.0153139	0.0169695	0.0204049	0.036866	0.0230091	0.013343	0.0157169	0.00800083	0.0330831	0.0205389	0.015838	0.033476	0.0138666	0.00847625	0.00894975	0.0419522	0.0138891	0.00487864	0.00495913	0.0141865	0.0130519	0.00939479	0.0157103	0.0190189	0.0166355	0.0247869	0.0285959	0.011275	0.00911993	0.00992096	0.0127886	0.0171424	0.0257702	0.0225952	0.0178028
Bacteria;Elusimicrobia;Elusimicrobia;Elusimicrobiales;Elusimicrobiaceae;Elusimicrobium;Elusimicrobium	0	0.0028317	0.00128639	0.00173387	0.00196308	0	0.00313959	0	0.00282825	0.00266151	0.00105331	0.00176993	0.00345928	0.00277357	0.00240025	0.000787693	0.00157991	0.00105587	0.0041845	0.00102716	0.00211906	0.00447487	0.00214042	0	0.00243932	0	0.000472883	0	0	0.00104735	0.00679246	0.00207943	0.00598303	0.00451515	0.00300666	0	0.00110233	0.00170515	0	0.00257702	0.00169464	0
Bacteria;Fibrobacteres;Fibrobacteria;Fibrobacterales;Fibrobacteraceae;Fibrobacter;Fibrobacter	0.00866714	0.00707925	0.00128639	0.00953628	0.0157046	0.0433665	0.0261632	0.0125296	0.00424238	0.00266151	0.00105331	0.00707973	0.00494183	0.00462261	0.00160017	0.00157539	0.00737292	0.00844693	0.0041845	0.0148938	0.0190716	0.0100685	0.0111302	0.0378793	0.0146359	0.020663	0.00662036	0.0205101	0.0140922	0.0151866	0.0312453	0.0171553	0.0128208	0.0255858	0.0721598	0.0205198	0.00440932	0.0375132	0.0220402	0.0148179	0.00621367	0.010173
Bacteria;Fibrobacteres;Fibrobacteria;Fibrobacterales;termite_gut_group;haloalkaliphilic_bacterium_ACht6-1;haloalkaliphilic_bacterium_ACht6-1	0.0130007	0.0028317	0.00900472	0.0143044	0.023557	0.0304326	0.0334889	0.0153139	0.0141413	0.0319381	0.00789985	0.00412984	0.0301452	0.021264	0.0152016	0.0165416	0.0126393	0.0126704	0.012972	0.0436542	0.0501512	0.0559359	0.0329625	0.0454551	0.0548847	0.0363669	0.0425594	0.0540722	0.0460345	0.0397993	0.175246	0.044188	0.0461548	0.0993333	0.0383349	0.0600395	0.0286606	0.0383658	0.0330603	0.0863302	0.0361523	0.0271281
Bacteria;Firmicutes;Bacilli;Bacillales;Alicyclobacillaceae;Alicyclobacillus;Alicyclobacillus	0.00577809	0.00424755	0.0115775	0.00736894	0.0098154	0.00836896	0.0073257	0.0139218	0.00565651	0.00798453	0.00579322	0.00412984	0.00691857	0.0203395	0.0112012	0.0149662	0.00895283	0.00950279	0.0171565	0.0164345	0.0113017	0.00671231	0.0239727	0.0151517	0.00975729	0.0198365	0.00520171	0.00559368	0.00375792	0.00576043	0.0190189	0.0088376	0.0179491	0.0203182	0.00901998	0.00607995	0	0.011936	0.00612227	0.0225489	0.00960295	0.00508651
Bacteria;Firmicutes;Bacilli;Bacillales;Alicyclobacillaceae;Incertae_SedisA;Incertae_SedisA	0.00288905	0.00141585	0.00257278	0.000866934	0.00065436	0.00304326	0	0	0	0	0	0	0	0.00739618	0.00160017	0	0.000526637	0.00211173	0.00041845	0.00102716	0	0.00111872	0.000428084	0.00631321	0.00365898	0.00661217	0.00141865	0.0046614	0.00187896	0.0020947	0.00271699	0.00363901	0.00042736	0.00526767	0.00150333	0.000759994	0	0	0.00244891	0.00322128	0.000564879	0.000847752
Bacteria;Firmicutes;Bacilli;Bacillales;Alicyclobacillaceae;Tumebacillus;Tumebacillus	0	0	0	0	0	0.000760815	0.00104653	0.00139218	0	0	0.000526657	0	0	0	0	0.000787693	0	0.00105587	0.00209225	0.00102716	0	0	0.00684934	0	0.00365898	0.00330609	0	0	0	0	0	0.00259929	0.000854719	0	0	0	0	0	0.00122445	0.000644255	0.00225952	0.0016955
Bacteria;Firmicutes;Bacilli;Bacillales;Bacillaceae;Aeribacillus;Aeribacillus	0.00433357	0.00141585	0.00128639	0.0013004	0.00196308	0.00304326	0.00104653	0	0	0.00177434	0.000526657	0	0.00345928	0.000924522	0.000800083	0.00236308	0.00210655	0.00211173	0.00125535	0.00308147	0.00141271	0	0.000856168	0.00126264	0.00487864	0.000826521	0.000945765	0.000932279	0	0	0	0.00155958	0.00170944	0.00150505	0	0	0.00330699	0	0.00122445	0.000644255	0.00508391	0.00254326
Bacteria;Firmicutes;Bacilli;Bacillales;Bacillaceae;Alkalibacillus;Alkalibacillus	0	0	0.00128639	0.000866934	0	0.000760815	0	0	0	0	0	0	0.000494183	0	0.00160017	0	0	0	0	0	0.000706354	0	0.000428084	0	0.00121966	0	0	0	0.000939479	0	0.00271699	0.000519859	0	0	0	0.000759994	0	0.000852573	0	0.000644255	0.00169464	0.000847752
Bacteria;Firmicutes;Bacilli;Bacillales;Bacillaceae;Amphibacillus;Amphibacillus	0	0.00141585	0.00128639	0.000433467	0	0.000760815	0.00104653	0	0	0	0.00157997	0	0.000988367	0.000924522	0.00160017	0.00157539	0.00105327	0	0.00376605	0.00154074	0.000706354	0.00335616	0.000428084	0	0	0.000826521	0.000472883	0	0.000939479	0	0	0.00155958	0.0021368	0.000752525	0	0	0.00440932	0	0.00122445	0	0.00225952	0.000847752
Bacteria;Firmicutes;Bacilli;Bacillales;Bacillaceae;Anaerobacillus;Anaerobacillus	0.00144452	0.0028317	0.00643194	0.0013004	0.0065436	0.00836896	0.0115118	0.0055687	0.00141413	0.00266151	0.00421325	0.00294989	0.0059302	0.00647165	0.00560058	0.01024	0.0147458	0.00844693	0.0117166	0.00667653	0.00918261	0.00447487	0.00856168	0.0101011	0.0109769	0.00909174	0.00756612	0.00279684	0.00469739	0.00366573	0.00679246	0.0129965	0.0102566	0.0120404	0.00375832	0.00455996	0.00110233	0.00426287	0.00489782	0.0128851	0.0124273	0.00762977
Bacteria;Firmicutes;Bacilli;Bacillales;Bacillaceae;Anoxybacillus;Anoxybacillus	0.0101117	0.00141585	0.00128639	0.0104032	0.00523488	0.00989059	0.00104653	0.00417653	0.00424238	0.00621019	0.00631988	0.0135695	0.00691857	0.00462261	0.00400042	0.0133908	0.011586	0.015838	0.0138089	0.00308147	0.0113017	0.00447487	0.0111302	0.00631321	0.00731797	0.00661217	0.00614747	0.0102551	0.00563687	0.0062841	0.0108679	0.00987731	0.00982927	0.0112879	0.00676498	0.00987992	0.00551165	0.00767316	0.00979564	0.0115966	0.0107327	0.00593427
Bacteria;Firmicutes;Bacilli;Bacillales;Bacillaceae;Aquisalibacillus;Aquisalibacillus	0	0	0	0	0	0	0	0.00139218	0	0	0	0	0.000494183	0	0	0	0	0	0	0.000513579	0	0	0.000428084	0	0	0	0	0.000932279	0	0	0	0	0.000854719	0	0	0	0	0	0	0	0	0.000847752
Bacteria;Firmicutes;Bacilli;Bacillales;Bacillaceae;Bacillaceae;Bacillaceae	0.00288905	0.0028317	0	0.00173387	0.0032718	0.000760815	0.00523264	0.00139218	0.0212119	0.0230664	0.0157997	0.0212392	0.0029651	0.00184904	0.00320033	0.00393847	0.00263319	0.00105587	0.0066952	0.00154074	0.00211906	0.00335616	0.00128425	0.00252528	0.00487864	0.00165304	0.00189153	0.0046614	0.00845531	0.00471308	0.00815096	0.00467873	0.00555567	0.00451515	0.00450999	0.00531996	0.00330699	0.00426287	0.00612227	0.0057983	0.00734343	0.00254326
Bacteria;Firmicutes;Bacilli;Bacillales;Bacillaceae;BacillusI;BacillusI	0.151675	0.172734	0.425795	0.219334	0.218556	0.257155	0.437449	0.403731	0.159796	0.205823	0.242789	0.194103	0.152209	0.160867	0.132014	0.42693	0.333888	0.375888	0.350243	0.203377	0.216144	0.194657	0.374145	0.282832	0.332967	0.231426	0.258667	0.255445	0.259296	0.219944	0.201057	0.378457	0.243595	0.224252	0.269848	0.222678	0.220466	0.260887	0.232646	0.255769	0.362088	0.247544
Bacteria;Firmicutes;Bacilli;Bacillales;Bacillaceae;Caldalkalibacillus;Caldalkalibacillus	0.00722262	0.00991094	0.0128639	0.0151713	0.0104698	0.00912978	0.0115118	0.00835306	0.00424238	0.00975887	0.0115864	0.00825968	0.0168022	0.0138678	0.0208022	0.038597	0.0121127	0.00739106	0.0355683	0.0205432	0.00706354	0.0100685	0.0316782	0.0088385	0.00853763	0.00661217	0.0203339	0.00745823	0.00563687	0.0125682	0.0135849	0.0140362	0.0153849	0.0248333	0.0120266	0.00379997	0.0154326	0.0144937	0.013469	0.0103081	0.0237249	0.016955
Bacteria;Firmicutes;Bacilli;Bacillales;Bacillaceae;Calditerricola;Calditerricola	0.0274459	0.0226536	0.0141503	0.0212399	0.0098154	0.0266285	0.0104653	0.0139218	0.00565651	0.0150819	0.0268595	0.00943964	0.0138371	0.0138678	0.0104011	0.0173292	0.00315982	0.00527933	0.0192487	0.0133531	0.00918261	0.00894975	0.0235446	0.00252528	0.0158556	0.00826521	0.0137136	0.00652595	0.0178501	0.00994983	0.00815096	0.0140362	0.00769247	0.00827777	0.00751665	0.00911993	0.0077163	0.0144937	0.0146935	0.0135294	0.0180761	0.010173
Bacteria;Firmicutes;Bacilli;Bacillales;Bacillaceae;Cerasibacillus;Cerasibacillus	0.0231124	0.00707925	0.00900472	0.0208064	0.0130872	0.0159771	0.0073257	0.00417653	0.0169695	0.0310509	0.0210663	0.0212392	0.0256975	0.0166414	0.0136014	0.0110277	0.0147458	0.0147821	0.0246886	0.0508443	0.0367304	0.0425113	0.0372433	0.0416672	0.0329308	0.0256222	0.032156	0.0382234	0.068582	0.0303732	0.0475472	0.0285922	0.032052	0.045904	0.0458516	0.0509196	0.0595258	0.069911	0.0342847	0.0612042	0.0446255	0.0254326
Bacteria;Firmicutes;Bacilli;Bacillales;Bacillaceae;Filobacillus;Filobacillus	0	0	0	0	0	0	0.00104653	0	0.00141413	0	0.00105331	0	0	0	0.000800083	0.00157539	0.000526637	0	0	0.00102716	0	0.00111872	0.000428084	0	0	0	0.00189153	0	0.00469739	0	0	0.000519859	0.00042736	0	0	0.000759994	0	0	0	0	0	0
Bacteria;Firmicutes;Bacilli;Bacillales;Bacillaceae;Geobacillus;Geobacillus	0.0260014	0.0269011	0.0283006	0.0420463	0.0346811	0.0365191	0.0397681	0.0153139	0.0212119	0.0399226	0.0347593	0.0460182	0.0148255	0.0305092	0.0224023	0.0456862	0.0200122	0.0147821	0.0481218	0.0323555	0.0282542	0.0234931	0.0565071	0.0214649	0.0195146	0.0148774	0.0331018	0.0261038	0.0272449	0.0219944	0.0108679	0.0259929	0.0264963	0.0255858	0.0368316	0.0258398	0.0330699	0.0298401	0.0208157	0.0231932	0.0350225	0.0271281
Bacteria;Firmicutes;Bacilli;Bacillales;Bacillaceae;Geomicrobium;Geomicrobium	0.00288905	0	0	0.0039012	0.00130872	0	0.00313959	0.00417653	0	0	0.00263328	0.00117995	0.000494183	0.00369809	0.00160017	0.000787693	0.00263319	0.00105587	0.0025107	0.0025679	0.00211906	0	0.00299659	0.00631321	0.0060983	0.00247956	0.000945765	0.00186456	0.00187896	0.0020947	0.00407548	0.00571844	0.00256416	0.00376262	0.00375832	0.00227998	0.00661398	0.000852573	0.00244891	0.00644255	0.00112976	0
Bacteria;Firmicutes;Bacilli;Bacillales;Bacillaceae;Gracilibacillus;Gracilibacillus	0.00144452	0.00424755	0.00385917	0.0026008	0.00196308	0.00152163	0.00104653	0.00696088	0.00424238	0.00266151	0.0036866	0.00353986	0.00345928	0.000924522	0	0.00315077	0.00263319	0.0031676	0.0033476	0.00667653	0.00423813	0.00447487	0.0132706	0.00378793	0.00243932	0.00165304	0.00189153	0.00186456	0.00281844	0.00314205	0.00543397	0.00467873	0.00512831	0.00376262	0.00526165	0.00835993	0.00220466	0.00511544	0.00367336	0.00322128	0.0101678	0.00339101
Bacteria;Firmicutes;Bacilli;Bacillales;Bacillaceae;Halalkalibacillus;Halalkalibacillus	0	0	0.00128639	0	0	0	0	0	0	0	0	0	0.000494183	0	0	0	0	0	0	0	0	0	0	0	0	0.000826521	0	0	0	0	0	0	0	0	0.000751665	0	0	0.00170515	0	0	0	0
Bacteria;Firmicutes;Bacilli;Bacillales;Bacillaceae;Halobacillus;Halobacillus	0.00722262	0.0056634	0.0102911	0.0160383	0.00719796	0.00989059	0.00941876	0.00278435	0.00141413	0.00621019	0.0126398	0.00825968	0.00197673	0.00924522	0.00320033	0.00787693	0.00789956	0.00950279	0.00962436	0.0118123	0.0141271	0.00783103	0.0209761	0.0138891	0.00853763	0.00826521	0.00614747	0	0.000939479	0.00366573	0.00407548	0.0088376	0.00769247	0.014298	0.00225499	0.00607995	0.00661398	0.00852573	0.0759162	0.00901957	0.0824724	0.0508651
Bacteria;Firmicutes;Bacilli;Bacillales;Bacillaceae;Halolactibacillus;Halolactibacillus	0.00144452	0.00141585	0	0.0026008	0	0.000760815	0.00209306	0.00139218	0.00141413	0.00088717	0.00105331	0.00176993	0.000988367	0.00184904	0.00240025	0	0.00210655	0.00422346	0.0016738	0.00359505	0	0.00111872	0.00470892	0.00378793	0.00121966	0.00165304	0.00472883	0.00186456	0.00281844	0.00157103	0.00407548	0.00259929	0.000854719	0.0030101	0.000751665	0.000759994	0	0.000852573	0.00122445	0.00257702	0.00564879	0.00254326
Bacteria;Firmicutes;Bacilli;Bacillales;Bacillaceae;Lentibacillus;Lentibacillus	0.00144452	0.0028317	0.00128639	0.00303427	0.00261744	0.00608652	0	0	0.00565651	0.00354868	0.00947982	0.00648975	0.00840112	0.00554713	0.00720075	0.00157539	0.00315982	0.00105587	0.0033476	0.00513579	0.00423813	0.00447487	0.00599318	0.00505057	0.00243932	0.00495913	0.00189153	0.000932279	0.00281844	0.000523675	0.00543397	0.00467873	0.00555567	0.0135454	0.00450999	0.00151999	0.00110233	0.000852573	0.00612227	0.00773106	0.00903807	0.00339101
Bacteria;Firmicutes;Bacilli;Bacillales;Bacillaceae;Marinococcus;Marinococcus	0	0	0.00128639	0	0.00065436	0.000760815	0.00104653	0	0.00141413	0	0	0.00176993	0	0	0	0	0.000526637	0	0.000836901	0.00154074	0	0	0	0.00126264	0	0	0	0.000932279	0	0	0	0.000519859	0.00042736	0	0.000751665	0.000759994	0	0.000852573	0	0	0	0
Bacteria;Firmicutes;Bacilli;Bacillales;Bacillaceae;Natronobacillus;Natronobacillus	0.00288905	0.00141585	0	0.000866934	0.00196308	0.000760815	0	0	0	0.00354868	0.00210663	0.00117995	0.000494183	0.000924522	0.00160017	0.00157539	0.00210655	0.00105587	0.0025107	0.00154074	0.00141271	0.00111872	0.00171234	0.00252528	0.00121966	0.000826521	0.00189153	0.00279684	0.000939479	0.00314205	0.00135849	0.00103972	0.00128208	0.00225757	0.00601332	0.000759994	0.00220466	0.00341029	0	0.000644255	0.00169464	0.0016955
Bacteria;Firmicutes;Bacilli;Bacillales;Bacillaceae;Oceanobacillus;Oceanobacillus	0.0650035	0.0353962	0.0347325	0.0667539	0.0510401	0.0426056	0.0450007	0.0167061	0.0707064	0.0798453	0.102698	0.161064	0.064738	0.0499242	0.086409	0.0622278	0.05951	0.070743	0.0815978	0.0580344	0.0529766	0.0380364	0.0586475	0.049243	0.0780583	0.0330609	0.0383035	0.0522076	0.0629451	0.0335152	0.0733586	0.0566646	0.0453001	0.0677272	0.0398382	0.0759994	0.0562188	0.0392184	0.0612227	0.0663583	0.065526	0.0483219
Bacteria;Firmicutes;Bacilli;Bacillales;Bacillaceae;Ornithinibacillus;Ornithinibacillus	0.0130007	0.0113268	0.00643194	0.0208064	0.0209395	0.0213028	0.00837223	0.0139218	0.0212119	0.0221792	0.0247529	0.0241891	0.0276743	0.0258866	0.0224023	0.0236308	0.0147458	0.0147821	0.02971	0.0118123	0.0134207	0.0178995	0.0171234	0.0164143	0.0109769	0.00826521	0.0274272	0.0177133	0.0187896	0.0172813	0.0217359	0.0192348	0.0264963	0.0361212	0.0210466	0.0121599	0.0176373	0.017904	0.0171424	0.0335013	0.0146869	0.00508651
Bacteria;Firmicutes;Bacilli;Bacillales;Bacillaceae;Paraliobacillus;Paraliobacillus	0	0	0	0	0.00065436	0.00228244	0	0	0.00141413	0.00088717	0.000526657	0	0.000988367	0	0	0.000787693	0.00105327	0	0	0	0.000706354	0	0.000428084	0	0	0	0.00141865	0	0	0	0	0.000519859	0.000854719	0	0.00225499	0	0	0.00170515	0	0	0.00225952	0
Bacteria;Firmicutes;Bacilli;Bacillales;Bacillaceae;Paucisalibacillus;Paucisalibacillus	0.00288905	0.00424755	0.00514555	0.00346774	0.00392616	0.0053257	0.00523264	0.00278435	0.00141413	0.0141947	0.00789985	0.0053098	0.00148255	0.00184904	0.0048005	0.00393847	0.00315982	0.00527933	0.00627675	0.00821726	0.0155398	0.0111872	0.00770551	0.00757585	0.0060983	0.00330609	0.0217526	0.0177133	0.0103343	0.0151866	0.00679246	0.00987731	0.00256416	0.0105353	0.0127783	0.00683995	0.0121256	0.00767316	0.00734673	0.00450979	0.00508391	0.00847752
Bacteria;Firmicutes;Bacilli;Bacillales;Bacillaceae;Piscibacillus;Piscibacillus	0	0	0	0	0	0	0	0	0	0	0	0	0	0	0	0	0	0	0	0.000513579	0	0	0	0.00126264	0	0	0	0	0	0	0	0	0	0	0	0.000759994	0.00110233	0	0	0	0	0
Bacteria;Firmicutes;Bacilli;Bacillales;Bacillaceae;Pontibacillus;Pontibacillus	0.00288905	0.0028317	0.00643194	0.00303427	0.00785232	0.0136947	0.019884	0.0139218	0.00141413	0.00354868	0.00473991	0.00117995	0.00444765	0.00277357	0.00800083	0.01024	0.0136926	0.0105587	0.00920591	0.0118123	0.0127144	0.0100685	0.0196919	0.00631321	0.0134163	0.0115713	0.008039	0.00559368	0.00751583	0.00576043	0.00407548	0.00779788	0.00256416	0.00526767	0.0142816	0.00455996	0.0077163	0.00682058	0.00857118	0.00257702	0.0180761	0.013564
Bacteria;Firmicutes;Bacilli;Bacillales;Bacillaceae;Saccharococcus;Saccharococcus	0	0.00141585	0	0.0013004	0	0.000760815	0	0	0	0	0.00105331	0	0.000988367	0	0	0	0	0	0	0.00154074	0	0	0.000856168	0	0.00121966	0	0.000472883	0	0	0.000523675	0	0.000519859	0	0	0.00150333	0	0	0	0.00122445	0.000644255	0.000564879	0.000847752
Bacteria;Firmicutes;Bacilli;Bacillales;Bacillaceae;Salimicrobium;Salimicrobium	0.00144452	0	0.00385917	0.000433467	0	0	0	0	0.00424238	0	0.00105331	0.00176993	0.000494183	0	0.00160017	0.00157539	0.00157991	0.00211173	0.00125535	0.00205432	0.00141271	0.00111872	0.00385276	0	0	0	0.000472883	0	0.00187896	0	0	0.00103972	0.00299152	0	0.000751665	0.00227998	0.00330699	0.000852573	0.00612227	0.000644255	0.00112976	0.00254326
Bacteria;Firmicutes;Bacilli;Bacillales;Bacillaceae;Salinibacillus;Salinibacillus	0.00144452	0	0	0.000866934	0.00196308	0.00152163	0.00418611	0.00139218	0	0.00088717	0.00315994	0	0.000494183	0.00277357	0.000800083	0.00315077	0.00210655	0.00527933	0.0016738	0.00154074	0.00141271	0.00111872	0.0025685	0	0.00121966	0.00165304	0.000472883	0.000932279	0.000939479	0.00261838	0	0.00363901	0.00256416	0.00150505	0.00300666	0.00303998	0.00330699	0.00255772	0	0.00193277	0	0.000847752
Bacteria;Firmicutes;Bacilli;Bacillales;Bacillaceae;Salirhabdus;Salirhabdus	0	0	0.00257278	0.000866934	0.00196308	0.00152163	0.00104653	0	0	0	0.00157997	0.000589977	0.00197673	0.000924522	0.000800083	0.000787693	0.00157991	0	0.0041845	0.00154074	0.00211906	0.00111872	0.00128425	0	0.00243932	0	0.000472883	0.00186456	0.000939479	0.00104735	0.00271699	0.00311915	0.000854719	0.000752525	0.00150333	0.000759994	0	0.000852573	0	0	0.0028244	0.000847752
Bacteria;Firmicutes;Bacilli;Bacillales;Bacillaceae;Salsuginibacillus;Salsuginibacillus	0	0	0	0.00173387	0	0	0.00104653	0	0.00141413	0	0.00105331	0.000589977	0	0	0.000800083	0	0.000526637	0	0.00041845	0.000513579	0.000706354	0	0	0	0	0.00165304	0	0	0.000939479	0.00104735	0	0	0.00042736	0	0.00150333	0.00151999	0	0	0.00122445	0.00128851	0.000564879	0.0016955
Bacteria;Firmicutes;Bacilli;Bacillales;Bacillaceae;Sediminibacillus;Sediminibacillus	0.00433357	0.0028317	0.00257278	0.00736894	0.0032718	0.00228244	0.00104653	0.00417653	0.00707064	0.0115332	0.0121131	0.0235991	0.00494183	0.000924522	0.00640067	0.00787693	0.00263319	0.00527933	0.00795056	0.000513579	0.00141271	0.00111872	0.00642126	0.00126264	0.00121966	0.000826521	0.000472883	0	0	0.00157103	0.00407548	0.00415887	0.00256416	0.00526767	0.00450999	0.000759994	0	0.00255772	0.00122445	0.00128851	0.00451903	0.0016955
Bacteria;Firmicutes;Bacilli;Bacillales;Bacillaceae;Sinobaca;Sinobaca	0	0	0	0	0	0	0	0	0	0	0.000526657	0	0	0	0	0.000787693	0.000526637	0	0	0	0	0	0	0	0	0	0	0	0	0	0	0	0.00042736	0	0	0	0	0.000852573	0	0	0	0
Bacteria;Firmicutes;Bacilli;Bacillales;Bacillaceae;Tenuibacillus;Tenuibacillus	0	0	0	0	0	0	0	0	0	0	0	0	0	0	0.000800083	0	0	0	0	0	0	0	0	0	0	0	0	0	0	0	0	0.000519859	0	0.000752525	0	0	0	0	0	0	0	0
Bacteria;Firmicutes;Bacilli;Bacillales;Bacillaceae;Terribacillus;Terribacillus	0.0158898	0.00707925	0.0115775	0.00910281	0.0130872	0.0144555	0.019884	0.00974523	0.011313	0.0212921	0.0194863	0.0153394	0.00840112	0.00369809	0.00720075	0.0165416	0.0126393	0.0147821	0.0146458	0.0118123	0.0141271	0.0134246	0.0184076	0.0126264	0.0146359	0.0123978	0.0141865	0.0121196	0.0103343	0.0109972	0.00950945	0.0135163	0.00512831	0.0150505	0.0105233	0.0167199	0.0110233	0.0170515	0.0171424	0.0122408	0.02316	0.0186505
Bacteria;Firmicutes;Bacilli;Bacillales;Bacillaceae;Thalassobacillus;Thalassobacillus	0.00288905	0	0.00257278	0.00780241	0.00130872	0.00228244	0.00313959	0.00139218	0.00141413	0.00177434	0.00263328	0.00294989	0.00148255	0.00277357	0.00160017	0.0133908	0.00684629	0.0063352	0.00711366	0.00154074	0.00141271	0	0.00428084	0.00631321	0.00975729	0.00330609	0.000945765	0.00186456	0.00281844	0.00314205	0.00135849	0.00571844	0.00128208	0.00451515	0.00375832	0.00455996	0.00551165	0	0.00489782	0.000644255	0.0112976	0.00508651
Bacteria;Firmicutes;Bacilli;Bacillales;Bacillaceae;Ureibacillus;Ureibacillus	0.00577809	0.0169902	0.00771833	0.00520161	0.0111241	0.00836896	0.0104653	0.0055687	0.00282825	0.00621019	0.00789985	0.00353986	0.0059302	0.00554713	0.00640067	0.00866462	0.00631965	0.00739106	0.00878746	0.00770369	0.0134207	0.00559359	0.0115583	0.00378793	0.0060983	0.00413261	0.0118221	0.00652595	0.00281844	0.0141392	0.0108679	0.00727802	0.00854719	0.00827777	0.0127783	0.00987992	0.00440932	0.00767316	0.00489782	0.0173949	0.0101678	0.00678202
Bacteria;Firmicutes;Bacilli;Bacillales;Bacillaceae;Virgibacillus;Virgibacillus	0.0115562	0.0056634	0.00257278	0.00910281	0.0065436	0.00989059	0.00941876	0.00974523	0.00424238	0.0088717	0.0194863	0.0123895	0.00840112	0.00554713	0.00320033	0.0118154	0.0126393	0.0116145	0.0138089	0.0112987	0.0105953	0.00894975	0.0222604	0.0088385	0.0146359	0.00826521	0.0104034	0.00652595	0.00939479	0.00994983	0.0149434	0.0171553	0.00940191	0.0105353	0.0127783	0.00911993	0.0165349	0.0110834	0.0146935	0.0148179	0.0152517	0.00932527
Bacteria;Firmicutes;Bacilli;Bacillales;Bacillaceae;Vulcanibacillus;Vulcanibacillus	0.030335	0.00849509	0.0115775	0.0247076	0.0189764	0.0258677	0.0167445	0.0153139	0.0254543	0.0372611	0.0358127	0.0212392	0.0301452	0.0203395	0.0232024	0.0220554	0.0163258	0.0221732	0.0259439	0.0328691	0.0176589	0.0223744	0.0346748	0.0164143	0.0146359	0.00909174	0.0231712	0.0121196	0.0291238	0.020947	0.0203774	0.0202745	0.0316246	0.0376262	0.0263083	0.0319197	0.0176373	0.0272823	0.0281625	0.0347898	0.0434957	0.0330623
Bacteria;Firmicutes;Bacilli;Bacillales;Family_XI_Incertae_Sedis;Gemella;Gemella	0	0.00141585	0.0205822	0.000866934	0.00261744	0.000760815	0.0313959	0.0194905	0.00141413	0.00177434	0.00315994	0.000589977	0.000988367	0.000924522	0	0	0.00105327	0.00105587	0.00292915	0.00102716	0.00141271	0	0.00214042	0	0	0.00247956	0.0028373	0.000932279	0.00187896	0.00314205	0	0.00311915	0.00470096	0.00225757	0.000751665	0.00227998	0.00330699	0.00511544	0.00122445	0.00257702	0.00225952	0.000847752
Bacteria;Firmicutes;Bacilli;Bacillales;Family_XII_Incertae_Sedis;Exiguobacterium;Exiguobacterium	0.00433357	0.00849509	0.00643194	0.00433467	0.00392616	0.00304326	0.00837223	0.00835306	0.00141413	0.00088717	0.00526657	0.00176993	0.00494183	0	0.000800083	0.0456862	0.0600367	0.0559609	0.0217594	0.000513579	0.00141271	0.00111872	0.0081336	0.017677	0.0256129	0.0198365	0.00378306	0.00652595	0.00281844	0.00523675	0.00543397	0.0275525	0.00470096	0.00376262	0.00375832	0.00227998	0.00661398	0.00511544	0.00122445	0.00193277	0.00338928	0.00254326
Bacteria;Firmicutes;Bacilli;Bacillales;Listeriaceae;Brochothrix;Brochothrix	0	0.00141585	0	0.000433467	0	0	0.00104653	0	0	0.00088717	0	0	0	0	0.000800083	0.00472616	0.00315982	0.00422346	0.0016738	0	0.000706354	0	0.000856168	0.00126264	0	0.00247956	0.00141865	0.000932279	0.00187896	0.000523675	0	0.000519859	0.00042736	0	0	0.00227998	0.00110233	0.00170515	0	0.00128851	0.00395415	0.000847752
Bacteria;Firmicutes;Bacilli;Bacillales;Listeriaceae;Listeria;Listeria	0	0	0.0102911	0.0013004	0.00130872	0.00228244	0.0073257	0.00417653	0.00141413	0.00088717	0.00263328	0.000589977	0.000494183	0.00184904	0.00240025	0.00551385	0.0042131	0.00105587	0.0033476	0.00102716	0	0	0.000856168	0	0.00243932	0.00247956	0.00189153	0.000932279	0.000939479	0.000523675	0.00135849	0.00467873	0.00470096	0	0.00300666	0.00151999	0.00110233	0	0.00122445	0.00193277	0.00169464	0.000847752
Bacteria;Firmicutes;Bacilli;Bacillales;Paenibacillaceae;Ammoniphilus;Ammoniphilus	0.0158898	0.0155743	0.0115775	0.0173387	0.0130872	0.0136947	0.0209306	0.00835306	0.0183837	0.0141947	0.0226462	0.0247791	0.0153197	0.0138678	0.0136014	0.0189046	0.0147458	0.0147821	0.0230148	0.0169481	0.0148334	0.0234931	0.0226885	0.00757585	0.0121966	0.0107448	0.0179695	0.0102551	0.0187896	0.00994983	0.0203774	0.0135163	0.0128208	0.0203182	0.0240533	0.0174799	0.0187396	0.0289875	0.0257136	0.0167506	0.0203357	0.0144118
Bacteria;Firmicutes;Bacilli;Bacillales;Paenibacillaceae;Aneurinibacillus;Aneurinibacillus	0.00433357	0.0028317	0.00257278	0.00433467	0.00196308	0.000760815	0	0.00139218	0.00424238	0.00621019	0.00631988	0.00589977	0.00642438	0.00369809	0.00160017	0.00472616	0.00210655	0.00422346	0.0050214	0.00719011	0.000706354	0.00223744	0.00642126	0.00252528	0.00243932	0.000826521	0.0028373	0.00186456	0.00281844	0.0020947	0.00407548	0.00207943	0.00341888	0.00451515	0.00450999	0.00683995	0.00661398	0.00255772	0.00489782	0.00257702	0.0028244	0.00593427
Bacteria;Firmicutes;Bacilli;Bacillales;Paenibacillaceae;Brevibacillus;Brevibacillus	0.00288905	0.0028317	0.00514555	0.0026008	0.00196308	0.00380407	0.00209306	0.00417653	0.00424238	0.00266151	0.00157997	0.00117995	0.00247092	0.00462261	0.00560058	0.00315077	0.00368646	0.00211173	0.00460295	0.00359505	0.00211906	0.00111872	0.0025685	0.0088385	0.00487864	0.00165304	0.00472883	0.000932279	0.00281844	0.0020947	0.0135849	0.00675816	0.00555567	0.0240808	0.00375832	0.00227998	0.00330699	0.000852573	0.00489782	0.00966383	0.00451903	0.00254326
Bacteria;Firmicutes;Bacilli;Bacillales;Paenibacillaceae;Cohnella;Cohnella	0.00433357	0.00424755	0.00385917	0.00650201	0.00588924	0.00456489	0.00104653	0.00278435	0.00141413	0.00354868	0.00526657	0.00294989	0.00444765	0.00369809	0.00320033	0.00708924	0.00315982	0.00527933	0.00376605	0.00462221	0.00494448	0.00559359	0.00556509	0.00505057	0.0060983	0.00413261	0.00331018	0.00652595	0.00375792	0.00261838	0.00679246	0.00415887	0.00384624	0.00451515	0.00450999	0.00227998	0.00551165	0.00596801	0.00244891	0.00773106	0.00338928	0.00254326
Bacteria;Firmicutes;Bacilli;Bacillales;Paenibacillaceae;Fontibacillus;Fontibacillus	0	0	0	0	0	0.000760815	0.00104653	0	0	0	0	0	0	0	0	0	0.00210655	0	0.00041845	0.000513579	0	0.00111872	0	0	0	0	0	0	0	0	0	0	0	0	0	0	0.00110233	0	0	0	0	0
Bacteria;Firmicutes;Bacilli;Bacillales;Paenibacillaceae;Oxalophagus;Oxalophagus	0.00433357	0.0056634	0.0115775	0.0117036	0.0117785	0.0106514	0.00627917	0.00417653	0.0141413	0.0195177	0.0163264	0.0176993	0.00840112	0.0083207	0.00640067	0.0118154	0.0084262	0.00844693	0.0150642	0.0128395	0.0148334	0.00223744	0.0188357	0.0164143	0.00487864	0.00413261	0.0108763	0.016781	0.0140922	0.00785513	0.0108679	0.010917	0.010684	0.00827777	0.00751665	0.0106399	0.00661398	0.0136412	0.00367336	0.00966383	0.0112976	0.0016955
Bacteria;Firmicutes;Bacilli;Bacillales;Paenibacillaceae;Paenibacillus;Paenibacillus	0.0866714	0.0481389	0.0501692	0.072389	0.0536575	0.0677125	0.037675	0.0417653	0.0480803	0.0541174	0.0426592	0.0613577	0.0617729	0.0591694	0.048005	0.0527754	0.0679362	0.0760223	0.0602568	0.0739554	0.0663973	0.0570546	0.0933223	0.0921729	0.07196	0.0371935	0.0373577	0.0438171	0.0516713	0.0408467	0.0665661	0.0748596	0.0743606	0.0752525	0.0458516	0.0387597	0.0474002	0.0545647	0.0416315	0.0895515	0.0587474	0.0474741
Bacteria;Firmicutes;Bacilli;Bacillales;Paenibacillaceae;Saccharibacillus;Saccharibacillus	0.00722262	0	0	0	0	0	0.00104653	0	0.00424238	0.00266151	0.00210663	0	0.00148255	0	0	0	0.000526637	0	0	0.00154074	0	0	0.000856168	0	0	0	0.000472883	0	0	0	0	0	0.000854719	0.00150505	0.000751665	0.00227998	0.00110233	0	0.00122445	0.000644255	0	0.0016955
Bacteria;Firmicutes;Bacilli;Bacillales;Paenibacillaceae;Thermobacillus;Thermobacillus	0.00144452	0	0.00257278	0.000866934	0	0	0	0	0.00141413	0	0.000526657	0	0	0	0	0	0.000526637	0	0	0.00102716	0	0.00111872	0.000856168	0	0.00121966	0	0	0	0	0	0	0	0	0.000752525	0	0	0	0	0.00244891	0.00257702	0	0
Bacteria;Firmicutes;Bacilli;Bacillales;Pasteuriaceae;Pasteuria;Pasteuria	0	0.00141585	0.00257278	0.00476814	0.0032718	0	0.00418611	0.00139218	0.00141413	0.00354868	0.00157997	0.000589977	0.000988367	0	0.00160017	0.00236308	0.00157991	0	0.0016738	0.00102716	0.00211906	0.00111872	0.00556509	0.00126264	0.00121966	0.000826521	0.00331018	0.00559368	0.00187896	0.00261838	0.00135849	0.00311915	0.00256416	0.00526767	0.00150333	0.00151999	0.00110233	0.00341029	0.00244891	0.00386553	0.00451903	0.00254326
Bacteria;Firmicutes;Bacilli;Bacillales;Planococcaceae;BacillusII;BacillusII	0	0	0.00257278	0.000866934	0.00130872	0.00152163	0.00418611	0.00139218	0	0	0	0.00117995	0.000494183	0.000924522	0.000800083	0.000787693	0.000526637	0.00211173	0.0016738	0.00102716	0.000706354	0.00111872	0	0.00126264	0	0	0.000945765	0	0.000939479	0	0	0.000519859	0	0	0	0.000759994	0	0	0	0	0	0.000847752
Bacteria;Firmicutes;Bacilli;Bacillales;Planococcaceae;Bhargavaea;Bhargavaea	0.00288905	0.0028317	0.00514555	0.00563507	0.0032718	0.00304326	0.00418611	0.00139218	0	0	0.0036866	0.0053098	0.00247092	0.000924522	0.00400042	0.00472616	0.0042131	0.00211173	0.00376605	0.00359505	0.00282542	0.00671231	0.00642126	0.00126264	0.00365898	0.000826521	0.00472883	0	0.00375792	0.0020947	0	0.00363901	0.00299152	0.00451515	0.00601332	0.00303998	0.00110233	0.00426287	0.00367336	0.00386553	0.00395415	0.00339101
Bacteria;Firmicutes;Bacilli;Bacillales;Planococcaceae;Caryophanon;Caryophanon	0	0	0	0	0	0	0	0	0	0	0	0.000589977	0	0	0	0	0	0	0	0.000513579	0	0	0	0	0	0	0	0	0	0	0	0	0.00042736	0	0	0.00151999	0	0	0	0	0	0
Bacteria;Firmicutes;Bacilli;Bacillales;Planococcaceae;Chryseomicrobium;Chryseomicrobium	0	0	0	0.000433467	0	0	0	0	0	0	0.000526657	0	0	0	0.00160017	0	0.00105327	0	0	0	0	0	0	0	0	0	0	0	0	0	0	0	0	0	0	0	0	0	0	0	0	0
Bacteria;Firmicutes;Bacilli;Bacillales;Planococcaceae;Incertae_SedisP;Incertae_SedisP	0.00144452	0.00424755	0.0115775	0.00346774	0.00261744	0.0053257	0.00837223	0	0.00424238	0.00088717	0.0036866	0.00648975	0.00840112	0.00369809	0.0104011	0.00945232	0.00737292	0.015838	0.0108797	0.0025679	0.00282542	0.00223744	0.00470892	0.00252528	0.0060983	0.000826521	0.00378306	0.00372912	0.00469739	0.00366573	0.0108679	0.0062383	0.00512831	0.0060202	0.00300666	0.00151999	0.00110233	0.00596801	0.00244891	0.00644255	0.00225952	0.0016955
Bacteria;Firmicutes;Bacilli;Bacillales;Planococcaceae;Jeotgalibacillus;Jeotgalibacillus	0.00288905	0.00141585	0.00257278	0.00173387	0.00196308	0.00152163	0.00313959	0.00139218	0.00282825	0.00088717	0.00263328	0.000589977	0.00148255	0.00184904	0.00160017	0.00393847	0.00315982	0.0063352	0.0033476	0.00154074	0.00211906	0.00111872	0.00128425	0.00505057	0.00243932	0.000826521	0.00189153	0.00372912	0.00187896	0.00104735	0.00271699	0.00259929	0.00128208	0.00225757	0.00150333	0.00227998	0.00330699	0	0	0.00322128	0.00621367	0.000847752
Bacteria;Firmicutes;Bacilli;Bacillales;Planococcaceae;Kurthia;Kurthia	0	0	0.00128639	0	0	0	0	0	0	0	0	0	0	0	0	0.000787693	0.000526637	0	0	0	0	0	0	0.00126264	0	0	0.000472883	0	0	0	0.00135849	0.000519859	0	0	0	0	0	0.00170515	0	0	0	0
Bacteria;Firmicutes;Bacilli;Bacillales;Planococcaceae;Lysinibacillus;Lysinibacillus	0.00433357	0.0028317	0.0283006	0.00433467	0.00523488	0.00912978	0.0303493	0.0153139	0.00141413	0.0133075	0.0110598	0.00648975	0.00247092	0.0147924	0.0048005	0.00315077	0.0042131	0.00739106	0.00753211	0.0246518	0.0204843	0.0145433	0.0201199	0.00252528	0.0060983	0.00909174	0.0113492	0.0130519	0.00469739	0.00680778	0.0217359	0.0150759	0.0123934	0.014298	0.0375832	0.0121599	0.0143303	0.0153463	0.00612227	0.0122408	0.00734343	0.00339101
Bacteria;Firmicutes;Bacilli;Bacillales;Planococcaceae;Paenisporosarcina;Paenisporosarcina	0.00433357	0.00424755	0.00385917	0.00346774	0.00196308	0.00152163	0.00104653	0.00278435	0.00707064	0.0168562	0.0142197	0.0147494	0.00988367	0.00739618	0.00880092	0.00866462	0.0136926	0.015838	0.0163196	0.00513579	0.00706354	0.00223744	0.0132706	0.00505057	0.0060983	0.00578565	0.00189153	0.00559368	0.000939479	0.000523675	0.00815096	0.00675816	0.00940191	0.0112879	0.00601332	0.0159599	0.00881863	0.0093783	0.00489782	0.00901957	0.00621367	0.0016955
Bacteria;Firmicutes;Bacilli;Bacillales;Planococcaceae;Planococcus;Planococcus	0	0	0.00128639	0.000866934	0	0	0	0.00278435	0	0.00177434	0.00210663	0	0.00197673	0	0	0.000787693	0	0	0.00292915	0	0	0.00111872	0.00128425	0	0.00121966	0	0.000472883	0.000932279	0	0	0.00135849	0.00155958	0.00170944	0.000752525	0.000751665	0.00151999	0	0.000852573	0	0.000644255	0	0.0016955
Bacteria;Firmicutes;Bacilli;Bacillales;Planococcaceae;Planomicrobium;Planomicrobium	0	0	0.00514555	0.0026008	0.00392616	0.00152163	0.00209306	0.00139218	0.00141413	0.00266151	0.00526657	0.000589977	0.0029651	0.00277357	0.00400042	0.00236308	0.00473974	0.00105587	0.00041845	0.00102716	0.00141271	0.00111872	0.00214042	0.00126264	0.00487864	0.00330609	0.00236441	0.00279684	0.00563687	0.00104735	0	0.00259929	0.00256416	0.00225757	0.000751665	0.00227998	0.00220466	0.000852573	0.00122445	0.00193277	0.0028244	0.0016955
Bacteria;Firmicutes;Bacilli;Bacillales;Planococcaceae;Rummeliibacillus;Rummeliibacillus	0	0.00141585	0.00128639	0.000433467	0.00065436	0.000760815	0.00209306	0	0	0.00088717	0.00157997	0.000589977	0.000988367	0	0.000800083	0.000787693	0.00315982	0.0031676	0.00125535	0.00154074	0.00423813	0	0.00428084	0.00126264	0.00365898	0.000826521	0.00567459	0.00186456	0	0.0020947	0	0.00311915	0.00299152	0.00225757	0.00300666	0.00227998	0.00110233	0.00767316	0.00367336	0.00128851	0.0028244	0
Bacteria;Firmicutes;Bacilli;Bacillales;Planococcaceae;Solibacillus;Solibacillus	0.00144452	0	0.00257278	0	0	0	0.00209306	0	0.00141413	0.00266151	0.00105331	0.000589977	0	0	0	0	0.00210655	0.00105587	0	0.00359505	0.00353177	0.00223744	0.00556509	0.00126264	0.0060983	0.00165304	0.00141865	0	0	0.000523675	0.00543397	0.00207943	0.00341888	0.00225757	0.00375832	0.000759994	0	0.00255772	0	0.00450979	0.0028244	0
Bacteria;Firmicutes;Bacilli;Bacillales;Planococcaceae;Sporosarcina;Sporosarcina	0.00144452	0.0028317	0.0205822	0.00736894	0.0032718	0.0053257	0.0282563	0.0292357	0.00424238	0.00621019	0.00526657	0.00353986	0.00642438	0.00277357	0.0048005	0.0126031	0.0042131	0.0063352	0.00711366	0.00359505	0.00847625	0.00447487	0.00642126	0.00631321	0.0060983	0.00743869	0.00898477	0.00932279	0.00751583	0.00576043	0.0108679	0.0124766	0.0153849	0.0105353	0.00375832	0.0106399	0.013228	0.00426287	0.00367336	0.0148179	0.00451903	0.000847752
Bacteria;Firmicutes;Bacilli;Bacillales;Planococcaceae;Viridibacillus;Viridibacillus	0	0	0.00128639	0.000866934	0	0.00152163	0.00104653	0	0	0	0	0	0.000494183	0.000924522	0	0	0	0.00105587	0.00041845	0	0.00141271	0	0.000856168	0.00126264	0	0.00165304	0	0	0.000939479	0.00104735	0	0.000519859	0	0.000752525	0.000751665	0.00151999	0.00110233	0	0	0	0	0
Bacteria;Firmicutes;Bacilli;Bacillales;Sporolactobacillaceae;Pullulanibacillus;Pullulanibacillus	0	0	0	0	0.00588924	0.00456489	0.00418611	0.00417653	0.00141413	0	0	0.000589977	0	0.000924522	0.000800083	0	0.00210655	0.00105587	0.00125535	0.0112987	0.00847625	0.00335616	0.0081336	0.00126264	0.00121966	0	0.00378306	0.00186456	0	0.00104735	0	0	0.00128208	0.00150505	0.00375832	0	0.00220466	0.00170515	0.00367336	0.000644255	0	0.000847752
Bacteria;Firmicutes;Bacilli;Bacillales;Sporolactobacillaceae;Sporolactobacillus;Sporolactobacillus	0.00288905	0.0028317	0	0.00216734	0.00588924	0.00228244	0.00418611	0.0055687	0	0.00266151	0.00210663	0.00176993	0.00642438	0.00924522	0.0048005	0.00472616	0.00895283	0.00844693	0.0041845	0.00308147	0.00423813	0.00671231	0.00470892	0.0164143	0.0134163	0.00413261	0.0104034	0.0046614	0.00751583	0.0151866	0.0122264	0.0088376	0.00384624	0.0112879	0.00826831	0.00455996	0.00220466	0.0102309	0.00734673	0.00386553	0.00508391	0.00254326
Bacteria;Firmicutes;Bacilli;Bacillales;Sporolactobacillaceae;Tuberibacillus;Tuberibacillus	0	0.00141585	0.00257278	0.0013004	0.00065436	0.000760815	0.00209306	0	0	0.00088717	0	0	0.000988367	0	0.00160017	0	0	0.00105587	0	0.00102716	0.000706354	0	0.000856168	0	0	0	0.000472883	0	0	0.0020947	0.00407548	0	0.00042736	0.000752525	0.00150333	0.00151999	0	0.00255772	0	0	0	0
Bacteria;Firmicutes;Bacilli;Bacillales;Staphylococcaceae;Jeotgalicoccus;Jeotgalicoccus	0	0	0.00128639	0.000866934	0	0.000760815	0.00104653	0.00139218	0.00141413	0	0.000526657	0.000589977	0.000494183	0	0	0	0.00105327	0	0	0	0.00141271	0	0	0	0	0	0.000472883	0.000932279	0	0.00157103	0	0.00103972	0.00042736	0.000752525	0	0	0.00110233	0	0.00122445	0	0	0
Bacteria;Firmicutes;Bacilli;Bacillales;Staphylococcaceae;Macrococcus;Macrococcus	0.00144452	0.0028317	0	0.00216734	0.00065436	0.00228244	0.00418611	0.00696088	0.00424238	0	0.00105331	0	0.00247092	0.00277357	0.00720075	0.00315077	0.000526637	0.00211173	0.0033476	0.00410863	0.00141271	0.00447487	0.000856168	0.0126264	0.00487864	0.00495913	0.00141865	0.00186456	0.00281844	0.00523675	0.00135849	0.00103972	0.000854719	0.000752525	0.00375832	0.00531996	0.00110233	0.00255772	0.00367336	0.00193277	0.00338928	0.0016955
Bacteria;Firmicutes;Bacilli;Bacillales;Staphylococcaceae;Nosocomiicoccus;Nosocomiicoccus	0	0	0	0	0	0.000760815	0	0	0	0	0	0	0	0	0	0	0.000526637	0	0	0	0	0	0	0	0	0	0	0	0	0	0	0	0	0	0	0	0	0	0	0	0	0.000847752
Bacteria;Firmicutes;Bacilli;Bacillales;Staphylococcaceae;Salinicoccus;Salinicoccus	0.00144452	0	0.00643194	0.000866934	0.00065436	0.00228244	0.00209306	0.00278435	0.00141413	0	0.000526657	0.00294989	0.00197673	0.000924522	0.000800083	0.00236308	0.00157991	0.00105587	0.0033476	0.000513579	0.000706354	0.00111872	0.00128425	0.00126264	0	0.000826521	0.00331018	0.00372912	0	0.00104735	0	0.00363901	0.00042736	0.00150505	0.00150333	0.000759994	0.00330699	0.00170515	0	0.000644255	0.000564879	0
Bacteria;Firmicutes;Bacilli;Bacillales;Staphylococcaceae;Staphylococcus;Staphylococcus	0.00866714	0.00849509	0.667636	0.0372782	0.0477683	0.0661909	0.677104	0.491438	0.00282825	0.0860555	0.0384459	0.0507381	0.0326161	0.042528	0.0488051	0.0110277	0.0368646	0.0622961	0.0539801	0.0267061	0.033905	0.0100685	0.0423803	0.0277781	0.0292719	0.0537239	0.0784985	0.104415	0.0920689	0.0586516	0.0149434	0.193387	0.156414	0.0519242	0.113501	0.0995592	0.115745	0.125328	0.00612227	0.103081	0.0892509	0.0110208
Bacteria;Firmicutes;Bacilli;Bacillales;Thermoactinomycetaceae;Desmospora;Desmospora	0.0433357	0.0339804	0.0257278	0.0424798	0.0202852	0.0251069	0.0146514	0.0208826	0.0282825	0.0221792	0.0321261	0.0401185	0.0311336	0.0295847	0.0280029	0.0464739	0.0210655	0.0200615	0.0497956	0.035437	0.021897	0.0290867	0.0462331	0.0126264	0.0268325	0.0115713	0.028373	0.016781	0.0197291	0.0277548	0.0326038	0.0233936	0.0376076	0.0368737	0.0225499	0.0182399	0.0253536	0.0221669	0.0293869	0.0315685	0.0259844	0.0254326
Bacteria;Firmicutes;Bacilli;Bacillales;Thermoactinomycetaceae;Laceyella;Laceyella	0.0505583	0.0792875	0.0591739	0.0671874	0.0732884	0.061626	0.055466	0.047334	0.0608075	0.0275023	0.0326527	0.0401185	0.0469474	0.0258866	0.0248026	0.028357	0.0300183	0.0295642	0.0410081	0.025679	0.0211906	0.0246118	0.0415242	0.0467178	0.0378095	0.0247956	0.0354662	0.0326298	0.0488529	0.0392757	0.0298868	0.0415887	0.0282057	0.0451515	0.0466032	0.0364797	0.0319675	0.0511544	0.0281625	0.0360783	0.0350225	0.0194983
Bacteria;Firmicutes;Bacilli;Bacillales;Thermoactinomycetaceae;Mechercharimyces;Mechercharimyces	0.00433357	0.0056634	0.00771833	0.00346774	0.00719796	0.00684733	0.00418611	0.00835306	0.00282825	0.00621019	0.0105331	0.00353986	0.00741275	0.00739618	0.00800083	0.00866462	0.00526637	0.00422346	0.00836901	0.00564937	0.00494448	0.00335616	0.0132706	0.00757585	0.00731797	0.00247956	0.00851189	0.00372912	0.00751583	0.00837881	0.00407548	0.0062383	0.00897455	0.00376262	0.00601332	0.00607995	0.00992096	0.00767316	0.00612227	0.00386553	0.00564879	0.010173
Bacteria;Firmicutes;Bacilli;Bacillales;Thermoactinomycetaceae;Planifilum;Planifilum	0.00433357	0.018406	0.00900472	0.0281754	0.0248657	0.0349975	0.0261632	0.0153139	0.0254543	0.0275023	0.0231729	0.0294989	0.0217441	0.0175659	0.00880092	0.0141785	0.0142192	0.0190056	0.033476	0.0303012	0.0247224	0.0313241	0.0809079	0.0214649	0.0268325	0.0123978	0.0208068	0.0195779	0.0263054	0.0272311	0.0597737	0.0166355	0.033334	0.0489141	0.01804	0.0243198	0.0418885	0.0247246	0.0428559	0.0341455	0.0378469	0.0211938
Bacteria;Firmicutes;Bacilli;Bacillales;Thermoactinomycetaceae;Seinonella;Seinonella	0	0	0	0	0	0	0	0	0	0.00177434	0.000526657	0	0	0	0	0	0	0	0	0	0	0	0.000428084	0	0	0	0	0	0	0	0	0	0.00042736	0	0.000751665	0	0	0.000852573	0	0	0.000564879	0
Bacteria;Firmicutes;Bacilli;Bacillales;Thermoactinomycetaceae;Shimazuella;Shimazuella	0	0.00141585	0.00128639	0.00303427	0.00065436	0.00228244	0.00418611	0	0.00141413	0	0.00263328	0.00117995	0.00148255	0.00369809	0.00160017	0.00236308	0.00473974	0.0031676	0.0025107	0.00154074	0.00141271	0.00111872	0.00513701	0.00378793	0.00121966	0	0.00378306	0	0.000939479	0.00104735	0.00407548	0.00259929	0.00170944	0.00451515	0.00300666	0.00227998	0.00330699	0.00255772	0.00244891	0.00257702	0.0028244	0.0016955
Bacteria;Firmicutes;Bacilli;Bacillales;Thermoactinomycetaceae;Thermoactinomyces;Thermoactinomyces	0	0	0.00128639	0.00346774	0.00392616	0.000760815	0.00209306	0.00696088	0.00141413	0.00532302	0.00315994	0.00235991	0.0029651	0.000924522	0.00400042	0.00393847	0	0.00211173	0.00125535	0.00308147	0.000706354	0.00223744	0.00214042	0.00126264	0.00243932	0.000826521	0.00189153	0.00279684	0.00281844	0.00314205	0	0.00363901	0.000854719	0.00225757	0.00375832	0.00151999	0.00110233	0	0.00367336	0	0.00395415	0.000847752
Bacteria;Firmicutes;Bacilli;Bacillales;Thermoactinomycetaceae;Thermoflavimicrobium;Thermoflavimicrobium	0.131452	0.188308	0.162085	0.332036	0.140687	0.147598	0.109886	0.0682166	0.118787	0.131301	0.242789	0.283779	0.199156	0.135905	0.09601	0.180382	0.154831	0.148877	0.231403	0.0909035	0.0685164	0.115228	0.503427	0.0744959	0.0865959	0.0669482	0.154633	0.109077	0.152196	0.106306	0.129057	0.0946143	0.156841	0.221995	0.0736632	0.0980392	0.114642	0.126181	0.110201	0.150111	0.147433	0.0974915
Bacteria;Firmicutes;Bacilli;Lactobacillales;Aerococcaceae;Abiotrophia;Abiotrophia	0	0	0.00643194	0.000433467	0.00196308	0.000760815	0	0	0	0.00088717	0.00210663	0.00117995	0.00197673	0.000924522	0.00160017	0.00157539	0.00105327	0	0.0016738	0.000513579	0.000706354	0.00111872	0.00214042	0.00378793	0.00121966	0	0.000472883	0.00279684	0.000939479	0.00104735	0.00679246	0.00207943	0.000854719	0.000752525	0.000751665	0	0	0.00341029	0	0.00257702	0.00225952	0.000847752
Bacteria;Firmicutes;Bacilli;Lactobacillales;Aerococcaceae;Aerococcus;Aerococcus	0.00288905	0.00141585	0	0.0026008	0.00065436	0.00152163	0.00313959	0.00278435	0.00141413	0.00088717	0.00105331	0	0.000494183	0	0.00160017	0.00866462	0.0042131	0.00844693	0.00460295	0.00102716	0	0.00111872	0.00128425	0.00631321	0.00243932	0.00247956	0	0	0	0.0020947	0	0.00259929	0.000854719	0.000752525	0.000751665	0.000759994	0.00110233	0.00170515	0.00244891	0.00128851	0.00112976	0.0016955
Bacteria;Firmicutes;Bacilli;Lactobacillales;Aerococcaceae;Dolosicoccus;Dolosicoccus	0.00144452	0.0028317	0	0.0013004	0.00065436	0	0	0.00139218	0	0	0	0	0	0	0	0	0	0	0	0	0	0	0	0	0	0.000826521	0	0	0.000939479	0	0.00135849	0.00103972	0.00042736	0	0.000751665	0	0	0	0	0	0.000564879	0
Bacteria;Firmicutes;Bacilli;Lactobacillales;Aerococcaceae;Eremococcus;Eremococcus	0	0	0	0.000433467	0	0	0	0	0	0.00088717	0	0.000589977	0	0.000924522	0	0.000787693	0	0	0.000836901	0	0.000706354	0	0	0.00252528	0	0	0	0	0	0	0.00135849	0.000519859	0	0	0.000751665	0.000759994	0.00110233	0	0	0.000644255	0.000564879	0
Bacteria;Firmicutes;Bacilli;Lactobacillales;Aerococcaceae;Facklamia;Facklamia	0.00288905	0.0056634	0.00128639	0.00346774	0.00196308	0.00380407	0.00523264	0.0055687	0.00282825	0.00354868	0.00157997	0.00235991	0.00148255	0.000924522	0.00160017	0.00157539	0.00210655	0.00211173	0.00460295	0.00308147	0.000706354	0.00447487	0.00128425	0.00505057	0.00243932	0.00247956	0.00189153	0.00559368	0	0.00261838	0.00815096	0.00207943	0.0042736	0.00150505	0.00375832	0.000759994	0.00220466	0.0102309	0.00122445	0.00644255	0.00451903	0.0016955
Bacteria;Firmicutes;Bacilli;Lactobacillales;Aerococcaceae;Globicatella;Globicatella	0	0	0	0	0	0	0.00104653	0	0	0	0	0	0	0	0	0	0	0	0.000836901	0	0	0	0	0	0	0	0.000472883	0	0	0.000523675	0	0.000519859	0	0.000752525	0	0	0.00110233	0	0	0	0.000564879	0
Bacteria;Firmicutes;Bacilli;Lactobacillales;Aerococcaceae;Ignavigranum;Ignavigranum	0	0	0	0	0.00065436	0.000760815	0	0	0	0	0	0.000589977	0	0	0	0	0	0	0	0	0	0	0	0.00126264	0	0	0	0	0.000939479	0	0	0.000519859	0.00042736	0	0	0	0	0.000852573	0	0	0	0
Bacteria;Firmicutes;Bacilli;Lactobacillales;Carnobacteriaceae;Alkalibacterium;Alkalibacterium	0	0	0	0	0	0	0	0	0	0	0	0.00235991	0	0.000924522	0.000800083	0	0.00210655	0.0031676	0	0	0	0.00111872	0	0.00252528	0.00121966	0.00165304	0	0	0	0.00157103	0.00271699	0	0.00042736	0	0.000751665	0	0	0.000852573	0.00122445	0.00128851	0	0
Bacteria;Firmicutes;Bacilli;Lactobacillales;Carnobacteriaceae;Allofustis;Allofustis	0	0	0	0	0	0	0	0	0	0	0	0	0	0	0	0	0	0	0	0	0	0	0	0	0	0	0	0	0	0	0	0.000519859	0	0	0	0	0	0	0	0	0	0
Bacteria;Firmicutes;Bacilli;Lactobacillales;Carnobacteriaceae;Alloiococcus;Alloiococcus	0	0.00141585	0.00257278	0	0.00130872	0	0	0	0	0	0.000526657	0	0	0	0	0	0	0	0.00041845	0.00102716	0	0	0.000428084	0	0	0	0	0	0	0.000523675	0	0.000519859	0.00042736	0.000752525	0.00150333	0	0	0	0	0	0	0
Bacteria;Firmicutes;Bacilli;Lactobacillales;Carnobacteriaceae;Atopococcus;Atopococcus	0.00144452	0	0	0	0	0	0.00104653	0	0	0	0	0	0	0	0	0	0	0	0	0	0.000706354	0	0	0	0	0	0	0	0	0	0	0	0	0	0	0	0	0	0	0	0.000564879	0
Bacteria;Firmicutes;Bacilli;Lactobacillales;Carnobacteriaceae;Atopostipes;Atopostipes	0	0	0.00385917	0	0	0.00152163	0.00104653	0.0055687	0	0.00088717	0	0	0	0	0.000800083	0	0	0	0	0	0	0	0	0.00126264	0.00243932	0.00165304	0	0.000932279	0	0	0	0.000519859	0.000854719	0	0.000751665	0.000759994	0	0.000852573	0	0	0	0
Bacteria;Firmicutes;Bacilli;Lactobacillales;Carnobacteriaceae;Carnobacterium;Carnobacterium	0	0	0	0	0.00065436	0	0.00209306	0.00139218	0	0	0.000526657	0	0.000494183	0	0	0.000787693	0	0.00105587	0.00041845	0	0	0	0	0.00126264	0	0.00247956	0	0	0.000939479	0	0.00135849	0.00103972	0.00042736	0	0	0	0.00110233	0	0.00244891	0	0.00225952	0.000847752
Bacteria;Firmicutes;Bacilli;Lactobacillales;Carnobacteriaceae;Desemzia;Desemzia	0	0	0	0	0	0	0.00104653	0	0	0	0	0	0	0.000924522	0	0.000787693	0.000526637	0	0.000836901	0	0	0	0	0	0	0	0.000472883	0.000932279	0	0.000523675	0	0.00103972	0.00042736	0	0.000751665	0.000759994	0	0	0.00122445	0	0.000564879	0
Bacteria;Firmicutes;Bacilli;Lactobacillales;Carnobacteriaceae;Dolosigranulum;Dolosigranulum	0	0	0.119634	0.00303427	0.00458052	0.00456489	0.152793	0.112766	0	0.0115332	0.0036866	0.00176993	0.00197673	0.00462261	0.00560058	0	0.000526637	0.00739106	0.00376605	0.00205432	0	0.00223744	0.00684934	0	0.00121966	0.00661217	0.0113492	0.0177133	0.0112737	0.00942616	0	0.0322312	0.0243595	0.0060202	0.0187916	0.00987992	0.0187396	0.0221669	0	0.0135294	0.0118625	0
Bacteria;Firmicutes;Bacilli;Lactobacillales;Carnobacteriaceae;Granulicatella;Granulicatella	0.00144452	0	0.0102911	0.000433467	0	0.000760815	0.00627917	0.00974523	0.00141413	0.00088717	0.00105331	0.00176993	0.000494183	0.000924522	0.000800083	0	0.00368646	0.00739106	0.00292915	0.000513579	0.000706354	0	0.00171234	0.00378793	0.00121966	0.00165304	0.000472883	0.000932279	0.000939479	0.00104735	0.00135849	0.00363901	0.00170944	0.000752525	0.00300666	0.000759994	0.00110233	0.00255772	0	0.00128851	0.00338928	0.000847752
Bacteria;Firmicutes;Bacilli;Lactobacillales;Carnobacteriaceae;Isobaculum;Isobaculum	0	0	0	0.000433467	0	0	0	0	0	0	0	0	0.000988367	0	0	0.0330831	0.0268585	0.0306201	0.0188303	0.000513579	0	0	0	0.0113638	0.0182949	0.00909174	0	0	0	0	0	0.0140362	0	0	0	0	0	0	0	0	0.00169464	0
Bacteria;Firmicutes;Bacilli;Lactobacillales;Carnobacteriaceae;Lacticigenium;Lacticigenium	0	0	0	0	0	0.000760815	0	0	0	0	0	0	0	0	0	0	0	0	0	0	0	0	0	0	0	0	0	0	0	0	0	0	0	0	0	0	0	0	0	0	0	0
Bacteria;Firmicutes;Bacilli;Lactobacillales;Carnobacteriaceae;Marinilactibacillus;Marinilactibacillus	0.00144452	0.00141585	0	0	0	0	0.00104653	0	0	0	0.00105331	0	0	0.000924522	0	0	0	0	0	0.000513579	0.000706354	0	0	0	0	0.000826521	0	0	0	0.000523675	0	0	0.000854719	0.000752525	0	0	0.00110233	0	0.00244891	0	0	0.000847752
Bacteria;Firmicutes;Bacilli;Lactobacillales;Carnobacteriaceae;Trichococcus;Trichococcus	0.00144452	0.00707925	0.00771833	0.0108367	0.0065436	0.0129339	0.0136049	0.0167061	0.00282825	0.00088717	0.00157997	0.00117995	0.000494183	0.00184904	0.00160017	1.19414	1.26393	1.28604	0.886696	0.00102716	0	0	0.0025685	0.405308	0.453714	0.293415	0.000472883	0	0.000939479	0.00157103	0	0.438241	0.00470096	0.0030101	0.00375832	0.00151999	0.00110233	0.00341029	0.00244891	0	0.00451903	0.00508651
Bacteria;Firmicutes;Bacilli;Lactobacillales;Enterococcaceae;Catellicoccus;Catellicoccus	0.00144452	0	0	0.000433467	0	0	0	0	0	0	0.000526657	0	0.000988367	0.00369809	0.0200021	0	0.00157991	0	0.00125535	0	0.000706354	0	0	0.00126264	0.00243932	0	0.000472883	0.000932279	0	0.00157103	0.00407548	0	0.0303425	0.00225757	0.000751665	0	0	0.00255772	0.00244891	0.0161064	0	0
Bacteria;Firmicutes;Bacilli;Lactobacillales;Enterococcaceae;Enterococcus;Enterococcus	0.00144452	0.00707925	0.086188	0.00563507	0.0124328	0.00989059	0.10256	0.0877071	0	0.0177434	0.00789985	0.00707973	0.00395347	0.00647165	0.00880092	0.0701047	0.0674096	0.0443464	0.0506325	0.00667653	0.00353177	0.00335616	0.00770551	0.0164143	0.0378095	0.0223161	0.0170238	0.0186456	0.0122132	0.00890248	0.00271699	0.0556249	0.0307699	0.0105353	0.0195433	0.0136799	0.00330699	0.0127886	0.0122445	0.0199719	0.0316332	0.00508651
Bacteria;Firmicutes;Bacilli;Lactobacillales;Enterococcaceae;Melissococcus;Melissococcus	0	0.00141585	0	0.000433467	0.00065436	0.000760815	0	0	0.00282825	0.00266151	0.000526657	0	0	0.000924522	0.000800083	0.00315077	0.00157991	0.00739106	0.0025107	0	0	0	0	0.00126264	0	0.00165304	0.00331018	0	0.000939479	0.000523675	0	0.00259929	0	0.00225757	0.000751665	0	0.00110233	0.000852573	0	0.000644255	0	0.000847752
Bacteria;Firmicutes;Bacilli;Lactobacillales;Enterococcaceae;Pilibacter;Pilibacter	0	0	0	0	0	0	0	0	0	0	0	0	0.000494183	0	0	0.000787693	0.00684629	0.00527933	0.000836901	0	0	0	0	0.00252528	0.00121966	0.000826521	0	0	0	0	0	0.00155958	0	0	0	0	0	0	0.00122445	0	0.000564879	0.0016955
Bacteria;Firmicutes;Bacilli;Lactobacillales;Enterococcaceae;Tetragenococcus;Tetragenococcus	0	0.00141585	0.00128639	0.000433467	0	0.000760815	0.00104653	0	0.00141413	0.00088717	0.00157997	0.00117995	0.000494183	0	0	0.00236308	0.00210655	0.00527933	0.0041845	0	0.000706354	0	0.000428084	0.00126264	0.00365898	0.000826521	0.000472883	0.00279684	0.000939479	0	0	0.00155958	0.000854719	0.00150505	0	0.00227998	0	0.000852573	0.00122445	0	0.00112976	0.00254326
Bacteria;Firmicutes;Bacilli;Lactobacillales;Enterococcaceae;Vagococcus;Vagococcus	0	0.00141585	0.00128639	0.00173387	0.00065436	0.000760815	0.00313959	0	0.00282825	0	0.000526657	0.000589977	0	0	0.000800083	0.028357	0.0426576	0.0348436	0.021341	0	0.000706354	0	0.000856168	0.0126264	0.0170753	0.0140509	0.00425594	0.00279684	0.00281844	0.00261838	0.00135849	0.0228738	0.00811983	0.00451515	0.00300666	0.00151999	0.00220466	0.000852573	0.00122445	0.0057983	0.0028244	0.0016955
Bacteria;Firmicutes;Bacilli;Lactobacillales;Lactobacillaceae;Lactobacillus;Lactobacillus	0.0418912	0.0920302	0.0205822	0.0117036	0.0117785	0.012173	0.0313959	0.201866	0.0311108	0.0133075	0.00789985	0.00884966	0.00642438	0.0110943	0.0328034	0.0441108	0.0405511	0.0295642	0.0288731	0.0112987	0.0254288	0.00894975	0.0179795	0.0454551	0.0329308	0.0264487	0.0156051	0.0139842	0.0206685	0.0183286	0.0380378	0.0239135	0.0256416	0.030101	0.0285633	0.0151999	0.0121256	0.0298401	0.0257136	0.0219047	0.648481	0.085623
Bacteria;Firmicutes;Bacilli;Lactobacillales;Lactobacillaceae;Pediococcus;Pediococcus	0	0	0	0.000433467	0	0	0	0.00139218	0	0	0.000526657	0.000589977	0.000494183	0	0	0.000787693	0.000526637	0	0.00125535	0.00102716	0.000706354	0	0.000428084	0.00252528	0.00243932	0.000826521	0.000945765	0.000932279	0	0.000523675	0.00135849	0.000519859	0.000854719	0	0	0	0	0	0	0	0.0028244	0
Bacteria;Firmicutes;Bacilli;Lactobacillales;Leuconostocaceae;Fructobacillus;Fructobacillus	0	0	0	0	0	0.00380407	0.00209306	0	0	0	0	0	0	0	0	0	0.000526637	0	0	0.00205432	0.00635719	0.00111872	0.00128425	0	0	0	0	0.00279684	0	0	0.00135849	0	0	0	0.00450999	0.00455996	0	0.00170515	0	0	0	0
Bacteria;Firmicutes;Bacilli;Lactobacillales;Leuconostocaceae;Leuconostoc;Leuconostoc	0	0.0127426	0	0.00173387	0.0065436	0.00456489	0.0115118	0.00417653	0.00565651	0.00088717	0.00105331	0.00176993	0.000988367	0.00462261	0.00560058	0.00157539	0.00210655	0	0.00125535	0.00924442	0.0169525	0.0123059	0.00684934	0.00252528	0.0109769	0.00826521	0.00472883	0.0149165	0.000939479	0.00261838	0.00815096	0.00675816	0.0102566	0.00376262	0.0300666	0.0319197	0.00220466	0.0255772	0	0.00450979	0	0
Bacteria;Firmicutes;Bacilli;Lactobacillales;Leuconostocaceae;Oenococcus;Oenococcus	0.00433357	0.0113268	0	0	0	0	0	0.0055687	0.00565651	0	0	0	0	0	0	0.00157539	0	0	0.00041845	0	0	0	0	0.00378793	0	0	0	0	0	0	0.00543397	0	0	0.000752525	0	0	0	0	0.00244891	0	0	0
Bacteria;Firmicutes;Bacilli;Lactobacillales;Leuconostocaceae;Weissella;Weissella	0.00144452	0	0	0	0.00065436	0	0	0	0	0	0	0	0.000988367	0.00184904	0	0.000787693	0.00105327	0.00105587	0.000836901	0	0.000706354	0	0.000856168	0.00252528	0.00121966	0.000826521	0	0	0.000939479	0.00104735	0	0.000519859	0.00042736	0.00225757	0.00751665	0	0	0.000852573	0	0	0.000564879	0
Bacteria;Firmicutes;Bacilli;Lactobacillales;LL141-7D1;EnterococcusL;EnterococcusL	0	0	0	0	0	0	0.00104653	0	0	0	0.000526657	0	0	0	0	0	0	0.00105587	0.00041845	0	0	0	0	0.00126264	0	0	0.000472883	0	0	0	0	0.000519859	0	0	0	0	0	0	0	0.000644255	0.00112976	0
Bacteria;Firmicutes;Bacilli;Lactobacillales;MOB164;PhotorhabdusM;PhotorhabdusM	0.00433357	0.0028317	0.00128639	0.00346774	0.0032718	0.00152163	0.00837223	0.00417653	0	0.00266151	0.000526657	0.00176993	0.00197673	0.00369809	0.00320033	0.00551385	0.0142192	0.0147821	0.00376605	0.00102716	0.00211906	0.00335616	0.0025685	0.00126264	0.00487864	0.00330609	0.00141865	0.000932279	0.00281844	0.00104735	0	0.00311915	0.00170944	0.00225757	0.00450999	0.00151999	0.00330699	0.00596801	0.00122445	0.00128851	0.00621367	0.00593427
Bacteria;Firmicutes;Bacilli;Lactobacillales;Rs-D42;Bacillus;Bacillus	0	0	0.00128639	0.000433467	0	0.000760815	0	0	0	0	0	0.000589977	0.000988367	0	0	0.000787693	0.00368646	0.00211173	0.0041845	0.000513579	0.000706354	0	0.00128425	0	0.00121966	0.000826521	0.00141865	0	0	0	0.00135849	0.00103972	0.00042736	0	0.000751665	0	0	0.00170515	0	0	0.000564879	0.000847752
Bacteria;Firmicutes;Bacilli;Lactobacillales;Streptococcaceae;Lactococcus;Lactococcus	0.00144452	0	0	0.0039012	0.00392616	0.0053257	0.00104653	0	0.00282825	0	0	0	0	0	0	0.0267816	0.0315982	0.0147821	0.0150642	0	0	0	0	0.070708	0.0548847	0.0520708	0.000472883	0.000932279	0	0.00104735	0.00407548	0.0561447	0.00897455	0.00376262	0	0	0.00110233	0	0.00122445	0.00773106	0.000564879	0.0016955
Bacteria;Firmicutes;Bacilli;Lactobacillales;Streptococcaceae;Lactovum;Lactovum	0	0	0	0	0	0	0	0	0	0	0	0	0	0	0.000800083	0	0	0	0	0	0	0	0	0	0	0	0	0	0	0	0.00135849	0.00103972	0	0	0	0	0	0	0	0	0	0
Bacteria;Firmicutes;Bacilli;Lactobacillales;Streptococcaceae;Streptococcus;Streptococcus	0.0101117	0.0297328	0.145362	0.0299092	0.0137416	0.0235853	0.168491	0.115551	0.00848476	0.0159691	0.00526657	0.00766971	0.00494183	0.00739618	0.0112012	1.30993	1.71947	1.76435	0.759487	0.0025679	0.00423813	0.00447487	0.00770551	0.250003	0.308574	0.253742	0.0146594	0.0186456	0.0131527	0.00785513	0.00950945	0.334269	0.0299152	0.014298	0.0345766	0.0151999	0.0110233	0.0358081	0.0122445	0.0141736	0.0197708	0.00508651
Bacteria;Firmicutes;Clostridia;Clostridiales;Caldicoprobacteraceae;Caldicoprobacter;Caldicoprobacter	0.0288905	0.0212377	0.0218686	0.0424798	0.0209395	0.0258677	0.00941876	0.0278435	0.022626	0.036374	0.036866	0.026549	0.0256975	0.0295847	0.0408042	0.0378093	0.0258052	0.0200615	0.0372421	0.0159209	0.0134207	0.0145433	0.0321063	0.0214649	0.0146359	0.0123978	0.0435052	0.0279684	0.0319423	0.038752	0.0190189	0.0197546	0.0188038	0.0285959	0.015785	0.0167199	0.0143303	0.0153463	0.0367336	0.0206162	0.0457552	0.0279758
Bacteria;Firmicutes;Clostridia;Clostridiales;Christensenellaceae;Christensenella;Christensenella	0.0260014	0.0297328	0.0218686	0.0468145	0.0700166	0.0631476	0.0429077	0.0194905	0.302623	0.32293	0.410792	0.639536	0.0400289	0.0351318	0.0584061	0.0787693	0.0942681	0.0918603	0.114237	0.0462221	0.0925324	0.0380364	0.07149	0.035354	0.0353702	0.020663	0.0331018	0.0410203	0.045095	0.0408467	0.0543397	0.0317114	0.0495737	0.0948181	0.0796765	0.133759	0.0650374	0.0665007	0.0416315	0.0560502	0.0389767	0.0457786
Bacteria;Firmicutes;Clostridia;Clostridiales;Clostridiaceae;Alkaliphilus;Alkaliphilus	0.218123	0.157159	0.168517	0.322933	0.166208	0.227484	0.107792	0.178199	0.0820194	0.112671	0.156417	0.110916	0.132441	0.0961503	0.400042	0.134696	0.151145	0.152045	0.176586	0.128395	0.151866	0.0894975	0.21447	0.0959608	0.10855	0.0851317	0.177804	0.166878	0.136224	0.162339	0.0842265	0.101892	0.141456	0.131692	0.326223	0.115519	0.0981073	0.155168	0.165301	0.134005	0.162685	0.165312
Bacteria;Firmicutes;Clostridia;Clostridiales;Clostridiaceae;Anaerobacter;Anaerobacter	0	0.00141585	0	0.000433467	0	0.000760815	0.00104653	0.00278435	0	0	0.00105331	0	0.000494183	0	0.00160017	0	0.000526637	0	0	0	0.000706354	0	0	0	0	0	0.000472883	0	0	0	0	0	0.00128208	0	0	0	0	0	0.00122445	0.000644255	0.000564879	0
Bacteria;Firmicutes;Clostridia;Clostridiales;Clostridiaceae;Anaerovirgula;Anaerovirgula	0.00144452	0.00141585	0.00257278	0.0013004	0	0.00304326	0.00418611	0.00278435	0.00141413	0.00354868	0.00210663	0	0.00148255	0.000924522	0.000800083	0	0.00105327	0.00211173	0.00125535	0.00102716	0	0.00111872	0.00299659	0.00126264	0.00121966	0	0.00141865	0.00279684	0.000939479	0	0	0.000519859	0.00042736	0.00451515	0.00225499	0.00151999	0	0.00170515	0.00367336	0	0.0028244	0.00339101
Bacteria;Firmicutes;Clostridia;Clostridiales;Clostridiaceae;Anoxynatronum;Anoxynatronum	0.0101117	0.00707925	0.00643194	0.0156048	0.0170134	0.0159771	0.0115118	0.0125296	0.00565651	0.00443585	0.00947982	0.00825968	0.00938949	0.00924522	0.0272028	0.0181169	0.0163258	0.00739106	0.00962436	0.00719011	0.0148334	0.0156621	0.0248289	0.0214649	0.00853763	0.0115713	0.00945765	0.016781	0.0197291	0.00942616	0.00950945	0.0129965	0.0196585	0.0173081	0.0233016	0.0227998	0.0143303	0.017904	0.0183668	0.0135294	0.0209005	0.0186505
Bacteria;Firmicutes;Clostridia;Clostridiales;Clostridiaceae;Caloramator;Caloramator	0.0202233	0.0297328	0.0218686	0.0424798	0.0157046	0.0243461	0.0073257	0.0111374	0.0197978	0.0150819	0.0289661	0.0342187	0.0301452	0.0175659	0.0280029	0.0299323	0.017379	0.0147821	0.0263624	0.0236246	0.00847625	0.0201369	0.0595037	0.0088385	0.0134163	0.00661217	0.0137136	0.0149165	0.0122132	0.0115209	0.0176604	0.0171553	0.0196585	0.044399	0.01804	0.0106399	0.0198419	0.0196092	0.0110201	0.0212604	0.0169464	0.0118685
Bacteria;Firmicutes;Clostridia;Clostridiales;Clostridiaceae;Caloranaerobacter;Caloranaerobacter	0.0361131	0.0382279	0.0283006	0.046381	0.0281375	0.0372799	0.0261632	0.0348044	0.0127271	0.0283894	0.036866	0.025959	0.0301452	0.0203395	0.280829	0.0393847	0.0268585	0.0200615	0.041845	0.0287604	0.024016	0.0201369	0.0432365	0.0202023	0.0207342	0.0115713	0.0326289	0.0289007	0.0272449	0.0172813	0.0135849	0.0322312	0.0282057	0.0376262	0.0481066	0.0220398	0.0231489	0.0281349	0.0342847	0.0199719	0.051404	0.0381488
Bacteria;Firmicutes;Clostridia;Clostridiales;Clostridiaceae;Caminicella;Caminicella	0	0.0028317	0	0.00520161	0.0032718	0.00456489	0.00209306	0.00417653	0.00282825	0.00443585	0.00473991	0.00294989	0.000988367	0.00277357	0.0272028	0.00551385	0.00210655	0.00211173	0.00292915	0.00462221	0.00353177	0.00335616	0.0166953	0.00252528	0.00121966	0.00247956	0.00331018	0.00186456	0.00939479	0.00261838	0.00271699	0.00311915	0.00384624	0.00752525	0.00300666	0.00379997	0.00551165	0.00596801	0.00244891	0.00708681	0.00395415	0.00508651
Bacteria;Firmicutes;Clostridia;Clostridiales;Clostridiaceae;Candidatus_Arthromitus;Candidatus_Arthromitus	0	0	0	0	0	0.000760815	0.00104653	0	0	0.00088717	0	0.00294989	0	0	0.000800083	0	0	0	0	0	0	0	0	0	0.00243932	0	0.000472883	0	0.000939479	0	0.00135849	0	0	0	0.00150333	0.000759994	0	0	0	0.000644255	0	0
Bacteria;Firmicutes;Clostridia;Clostridiales;Clostridiaceae;Clostridiisalibacter;Clostridiisalibacter	0.0577809	0.0665449	0.0566011	0.0858265	0.116476	0.0844505	0.0575591	0.055687	0.0381814	0.0558917	0.0637255	0.0619476	0.0459591	0.0388299	0.48005	0.100037	0.0368646	0.039067	0.0824347	0.0472493	0.0614528	0.0257305	0.135703	0.035354	0.0439078	0.0421526	0.0548544	0.0410203	0.0742188	0.0513202	0.0312453	0.0483468	0.042736	0.0481616	0.0841865	0.0600395	0.0451955	0.075879	0.067345	0.0496076	0.0751289	0.0508651
Bacteria;Firmicutes;Clostridia;Clostridiales;Clostridiaceae;Clostridium;Clostridium	0.352464	0.535191	0.457954	0.534898	0.601357	0.645171	0.290935	0.421829	0.185251	0.304299	0.560889	0.358706	0.279708	0.367035	0.696072	0.467102	0.408144	0.361106	0.475778	0.411377	0.51917	0.368058	1.08305	0.453289	0.519576	0.461199	0.474774	0.293668	0.265872	0.32206	0.377661	0.507382	0.514541	0.455277	0.656955	0.340477	0.382508	0.833816	0.44815	0.607533	0.476193	0.4527
Bacteria;Firmicutes;Clostridia;Clostridiales;Clostridiaceae;Fervidicella;Fervidicella	0	0	0	0.00216734	0	0	0	0	0	0	0.000526657	0.000589977	0	0	0	0.000787693	0.000526637	0	0	0	0.000706354	0	0.000856168	0	0	0	0	0	0	0	0.00135849	0.000519859	0	0.00150505	0	0	0	0	0	0.00193277	0	0
Bacteria;Firmicutes;Clostridia;Clostridiales;Clostridiaceae;Geosporobacter;Geosporobacter	0.0101117	0.0254853	0.0128639	0.0706551	0.0189764	0.0258677	0.0125583	0.00278435	0.00848476	0.00621019	0.020013	0.0135695	0.0153197	0.0110943	0.351237	0.0354462	0.0142192	0.0147821	0.0472849	0.0215703	0.024016	0.0246118	0.130994	0.0126264	0.0146359	0.0123978	0.00993053	0.00186456	0.00187896	0.00785513	0.0163019	0.0129965	0.0205133	0.0135454	0.020295	0.00759994	0.00330699	0.0136412	0.0208157	0.0257702	0.0124273	0.00847752
Bacteria;Firmicutes;Clostridia;Clostridiales;Clostridiaceae;Natronincola;Natronincola	0.00433357	0.00991094	0.00900472	0.00823588	0.00523488	0.00989059	0.00418611	0.00696088	0.00282825	0.00532302	0.0036866	0.00707973	0.00444765	0.00462261	0.0160017	0.00551385	0.00368646	0.00527933	0.00460295	0.00564937	0.00706354	0.00447487	0.00856168	0.00252528	0.00853763	0.00909174	0.00614747	0.00372912	0.00281844	0.00366573	0.00679246	0.00259929	0.00341888	0.00225757	0.00901998	0.000759994	0.00220466	0.00511544	0.00367336	0.00450979	0.00395415	0.00254326
Bacteria;Firmicutes;Clostridia;Clostridiales;Clostridiaceae;Oxobacter;Oxobacter	0.0187788	0.0240694	0.0115775	0.0190726	0.0287919	0.0266285	0.0387216	0.0542949	0.00282825	0.0186306	0.0173797	0.00943964	0.0415114	0.0175659	0.0280029	0.0267816	0.0268585	0.0221732	0.0292915	0.0318419	0.0317859	0.0536985	0.025685	0.0113638	0.0146359	0.00743869	0.0269543	0.016781	0.0244264	0.0167576	0.0421133	0.0187149	0.065386	0.0368737	0.01804	0.00911993	0.0198419	0.0170515	0.0306114	0.0637813	0.0169464	0.0373011
Bacteria;Firmicutes;Clostridia;Clostridiales;Clostridiaceae;Proteiniclasticum;Proteiniclasticum	0.00577809	0.00141585	0.00900472	0.00303427	0.0032718	0.00380407	0.0104653	0.0167061	0.00141413	0.00354868	0.00210663	0.000589977	0.00345928	0.00369809	0.00880092	0.01024	0.00631965	0.00844693	0.0100428	0.00102716	0.00494448	0.00111872	0.00214042	0.00505057	0.0060983	0.00247956	0.00331018	0	0.0131527	0.00576043	0	0.00467873	0.00512831	0.0060202	0.00375832	0.00227998	0.00330699	0.00682058	0	0.00515404	0.00451903	0.00339101
Bacteria;Firmicutes;Clostridia;Clostridiales;Clostridiaceae;Sarcina;Sarcina	0.0187788	0.0509706	0.0308733	0.0732559	0.0765602	0.0669517	0.0209306	0.0111374	0.0141413	0.0443585	0.0674121	0.0536879	0.00543602	0.0129433	0.0104011	0.0126031	0.0110594	0.0200615	0.0133904	0.0441678	0.0861752	0.0402739	0.156251	0.035354	0.0292719	0.0355404	0.120112	0.0643273	0.0366397	0.104735	0.0203774	0.0410688	0.0329067	0.0195656	0.0834348	0.0790394	0.0848794	0.128739	0.0783651	0.0373668	0.0457552	0.0864707
Bacteria;Firmicutes;Clostridia;Clostridiales;Clostridiaceae;Thermobrachium;Thermobrachium	0	0.0028317	0.00900472	0.00303427	0.00261744	0.000760815	0.00209306	0.00278435	0	0.00177434	0.00473991	0.00117995	0.00444765	0.00462261	0.00640067	0.00236308	0.00105327	0.00105587	0.0041845	0.000513579	0.00141271	0.00671231	0.00684934	0	0.00121966	0.00165304	0.0028373	0.00186456	0.000939479	0.0020947	0.00679246	0.00103972	0.00512831	0	0.000751665	0.00151999	0.00440932	0.00426287	0.00122445	0.00901957	0.00112976	0.0016955
Bacteria;Firmicutes;Clostridia;Clostridiales;Clostridiaceae;Thermohalobacter;Thermohalobacter	0.0158898	0.0198219	0.0102911	0.0251411	0.0202852	0.020542	0.0125583	0.0250592	0.00565651	0.0133075	0.0252795	0.0159294	0.0153197	0.0175659	0.0344036	0.0228431	0.0105327	0.0105587	0.0267808	0.0205432	0.0141271	0.0246118	0.0423803	0.0088385	0.0207342	0.00826521	0.0208068	0.0177133	0.0159711	0.00785513	0.0149434	0.0103972	0.00726511	0.0135454	0.020295	0.00759994	0.013228	0.0136412	0.00612227	0.00901957	0.0163815	0.013564
Bacteria;Firmicutes;Clostridia;Clostridiales;Clostridiaceae;Thermotalea;Thermotalea	0	0	0.00128639	0.0013004	0.00065436	0.000760815	0.00209306	0.00139218	0.00282825	0.00177434	0.00157997	0.000589977	0.00148255	0.000924522	0.0392041	0.00472616	0.00368646	0.0063352	0.0033476	0.00308147	0.000706354	0.00223744	0.00299659	0.00252528	0.00365898	0.00165304	0.00236441	0.000932279	0.0554292	0.0020947	0	0.00155958	0.000854719	0.00150505	0.00375832	0.00303998	0.00110233	0.00170515	0.00244891	0.00128851	0.000564879	0.00254326
Bacteria;Firmicutes;Clostridia;Clostridiales;Clostridiaceae;Tindallia;Tindallia	0.0173343	0.0382279	0.0295869	0.0364112	0.032718	0.0365191	0.0209306	0.0348044	0.0268684	0.0150819	0.0305461	0.0129795	0.0271801	0.0240376	0.18882	0.0228431	0.0289651	0.0306201	0.0326391	0.0128395	0.024016	0.0257305	0.020548	0.0239902	0.0195146	0.020663	0.0269543	0.023307	0.0131527	0.0246127	0.00950945	0.0223539	0.021368	0.0180606	0.0443482	0.0220398	0.0209443	0.023872	0.0318358	0.025126	0.0367171	0.0288236
Bacteria;Firmicutes;Clostridia;Clostridiales;Eubacteriaceae;Acetobacterium;Acetobacterium	0.00866714	0.018406	0.00900472	0.019506	0.0255201	0.0349975	0.0209306	0.0292357	0.0155554	0.010646	0.0215929	0.0117995	0.0143313	0.0120188	0.00720075	0.0141785	0.0100061	0.015838	0.0112982	0.00924442	0.0169525	0.0100685	0.0192638	0.0252528	0.0256129	0.0173569	0.0250628	0.023307	0.0507319	0.0162339	0.0163019	0.0213142	0.0145302	0.0120404	0.0375832	0.0425597	0.0396839	0.0264298	0.00857118	0.0180391	0.02316	0.0194983
Bacteria;Firmicutes;Clostridia;Clostridiales;Eubacteriaceae;Alkalibacter;Alkalibacter	0.114117	0.07504	0.0656058	0.215	0.081795	0.0920586	0.0470938	0.0501183	0.0848476	0.0931528	0.117971	0.207082	0.100319	0.061943	0.0976102	0.0882216	0.0695161	0.070743	0.10252	0.0652245	0.0649846	0.0481049	0.144692	0.053031	0.0475668	0.0305813	0.0784985	0.0512754	0.0714004	0.0780276	0.0869435	0.0613433	0.0602577	0.0865403	0.0706565	0.0463596	0.0352745	0.069911	0.0379581	0.0940613	0.0576177	0.0457786
Bacteria;Firmicutes;Clostridia;Clostridiales;Eubacteriaceae;Anaerofustis;Anaerofustis	0.00722262	0.00424755	0.00643194	0.00433467	0.0104698	0.012173	0.00313959	0.0111374	0	0.0088717	0.00947982	0.00353986	0.00444765	0.00184904	0.00800083	0.00393847	0.00631965	0.0031676	0.00543985	0.00359505	0.00988896	0.00111872	0.00770551	0.00378793	0.0109769	0.00991826	0.0127678	0.00372912	0.00187896	0.0062841	0.00271699	0.00675816	0.00726511	0.0060202	0.00751665	0.00303998	0.00440932	0.00596801	0.00612227	0.00644255	0.00621367	0.00678202
Bacteria;Firmicutes;Clostridia;Clostridiales;Eubacteriaceae;Eubacterium;Eubacterium	0.0187788	0.0269011	0.0218686	0.0416128	0.0372985	0.0555395	0.0366285	0.055687	0.0197978	0.0301638	0.035286	0.0359886	0.0360754	0.042528	0.0240025	0.0291446	0.0284384	0.0285084	0.0255255	0.0200296	0.0289605	0.0234931	0.0650688	0.0265155	0.0280522	0.0322343	0.0543815	0.0316975	0.0620056	0.0356099	0.0312453	0.0306717	0.0405992	0.0556868	0.0308183	0.0478796	0.0330699	0.0503018	0.0465293	0.0347898	0.0576177	0.0330623
Bacteria;Firmicutes;Clostridia;Clostridiales;Eubacteriaceae;Garciella;Garciella	0.0216678	0.0169902	0.0154367	0.0264415	0.0281375	0.0311934	0.0230236	0.0348044	0.0127271	0.0248408	0.0258062	0.0218292	0.0252034	0.0101697	0.0816085	0.0236308	0.0205389	0.0168939	0.0280362	0.0210567	0.0353177	0.0190182	0.035531	0.0252528	0.0195146	0.0157039	0.0222255	0.0195779	0.0112737	0.020947	0.0271699	0.0140362	0.0290605	0.0225757	0.0293149	0.0174799	0.0187396	0.0289875	0.0244891	0.0238374	0.0276791	0.0305191
Bacteria;Firmicutes;Clostridia;Clostridiales;Eubacteriaceae;Pseudoramibacter;Pseudoramibacter	0	0	0	0.0013004	0.00261744	0.00304326	0.00418611	0	0.00282825	0.00354868	0.000526657	0.00235991	0.00197673	0.000924522	0.00160017	0	0.00105327	0.00105587	0.0025107	0.00205432	0.000706354	0.00335616	0.0025685	0	0	0.000826521	0.000472883	0.0046614	0.00845531	0.0020947	0.00271699	0.00207943	0.00128208	0.000752525	0.00150333	0.00455996	0.00440932	0	0.00367336	0.000644255	0.00169464	0
Bacteria;Firmicutes;Clostridia;Clostridiales;Family_Incertae_Sedis;Dethiosulfatibacter;Dethiosulfatibacter	0.00722262	0.0028317	0.00128639	0.0208064	0.0143959	0.0136947	0.0115118	0.0055687	0.011313	0.0248408	0.0326527	0.102656	0.00444765	0.0101697	0.019202	0.0834955	0.0210655	0.0285084	0.0355683	0.00410863	0.00706354	0.00783103	0.0269693	0.00252528	0.00487864	0	0.0193882	0.0177133	0.00563687	0.0172813	0.00271699	0.00155958	0.0021368	0.00376262	0.0345766	0.00835993	0.013228	0.00852573	0.00367336	0.00515404	0.0118625	0.00762977
Bacteria;Firmicutes;Clostridia;Clostridiales;Family_Incertae_Sedis;Proteiniborus;Proteiniborus	0.00144452	0	0	0.000866934	0.00065436	0.00228244	0.00209306	0	0.00141413	0.00354868	0.00105331	0.000589977	0.000494183	0	0.0472049	0.00315077	0.00210655	0.00105587	0.0016738	0.00102716	0.00211906	0.00223744	0.00214042	0.00252528	0	0.00165304	0.00189153	0	0.00187896	0	0	0.00363901	0.0021368	0.00225757	0.00225499	0.000759994	0.00110233	0.000852573	0	0.00193277	0.00338928	0.0016955
[truncated: 1,168 more rows]

## Sheet: Table 3
Only_Protected	Only_Urban	Only_Natural	Protected_and_Urban	Protected_and_Natural	Urban_and_Natural	Shared_by_All
[truncated: 186 more rows]

## Sheet: Table 4
Sample_ID	Nitrites(uM)	Nitrates(uM)	Ammonium(uM)	pH	Percentage_dissolved_oxygen(%)	Dissolved_oxygen_concentration(mg/L)	Conductivity(mS/cm)	Temperature(°C)	Organic_matter_content	H2O_content	Site	Condition	Coordinates(North)	Coordinates(West)
[truncated: 42 more rows]
